# Supplementary material for: Inactivated vaccine-elicited potent antibodies can broadly neutralize SARS-CoV-2 circulating variants
Source: Nat Commun. 2023 Apr 17;14:2179. doi: 10.1038/s41467-023-37926-7 (PMC10107573; doi:10.1038/s41467-023-37926-7)
Supplement: Supplementary file 4 — Source Data [file 41467_2023_37926_MOESM4_ESM.xlsx]

## Sheet: Fig. 1b
Anti-S IgG Titers											Anti-RBD IgG Titers											Anti-S2 IgG Titers											Anti-N IgG Titers
ID	Prevaccination	Dose 1 + 2 W	Dose 1 + 1 M	Dose 2 + 2 W	Dose 2 + 1 M	Dose 2 + 3 M	Dose 2 + 6 M	Dose 3 + 1 M	Dose 3 + 3 M		ID	Prevaccination	Dose 1 + 2 W	Dose 1 + 1 M	Dose 2 + 2 W	Dose 2 + 1 M	Dose 2 + 3 M	Dose 2 + 6 M	Dose 3 + 1 M	Dose 3 + 3 M		ID	Prevaccination	Dose 1 + 2 W	Dose 1 + 1 M	Dose 2 + 2 W	Dose 2 + 1 M	Dose 2 + 3 M	Dose 2 + 6 M	Dose 3 + 1 M	Dose 3 + 3 M		ID	Prevaccination	Dose 1 + 2 W	Dose 1 + 1 M	Dose 2 + 2 W	Dose 2 + 1 M	Dose 2 + 3 M	Dose 2 + 6 M	Dose 3 + 1 M	Dose 3 + 3 M
1	300	900	900	8100	8100	2700	900	24300			1	300	300	900	8100	8100	2700	300	8100			1	300	300	300	2700	2700	900	900	2700			1	300	300	300	24300	8100	2700	900	24300
2	300	900	900	8100	2700	900	900		2700		2	100	300	300	2700	2700	900	900		2700		2	300	300	300	2700	900	900	300		300		2	900	900	900	2700	2700	900			2700
3	100	300	900	24300	8100	2700	2700	8100			3	100	300	300	8100	8100	900	900	8100			3	100	300	300	2700	2700	2700	900	2700			3	100	100	100	2700	2700	900	300	8100
4	300	900	900	24300	8100	8100	8100	24300			4	100	300	300	8100	8100	2700	900	24300			4	300	300	900	8100	8100	8100	2700	8100			4	100	200	200	8100	8100	2700	900	24300
5	300	300	900	2700	900	900	300		2700		5	100	100	100	2700	900	300	300		900		5	100	100	100	900	300	300	300		900		5	100	100	100	2700	900	300	300		2700
6	300	900	900	8100	8100	2700	900		24300		6	100	300	900	8100	8100	900	900		8100		6	100	300	300	900	900	300	300		2700		6	100	100	300	2700	8100	8100	8100		24300
7	100	300	300	2700	2700	900	900		8100		7	100	100	300	2700	900	900	300		8100		7	100	300	300	900	900	300	300		2700		7	100	100	100	900	900	300	300		24300
8	300	300	900	8100	2700	900	900	24300			8	100	100	100	2700	2700	300	300	24300			8	100	300	900	2700	2700	900	300	8100			8	100	100	300	900	900	300	300	8100
9	300	900	900	900	900	900	900	8100			9	300	300	300	900	900	300	300	2700			9	300	300	300	900	300	300	900	2700			9	300	300	300	900	900	300	900	2700
10	300	300	300	2700	900	900	900	8100			10	100	100	100	900	900	900	300	8100			10	300	300	300	900	900	300	300	2700			10	300	300	900	2700	2700	2700	2700	8100
11	100	100	100	2700	900	900	300	24300			11	100	100	100	2700	900	300	300	8100			11	100	100	100	900	300	300	300	2700			11	100	100	100	900	900	900	900	24300
12	100	100	100	900	900	900	900		8100		12	100	100	300	300	900	900	300		8100		12	100	100	100	300	900	300	300		2700		12	100	100	100	100	300	100	100		2700
13	100	100	300	2700	2700	900	900		24300		13	100	100	100	2700	2700	900	300		8100		13	100	100	100	900	900	300	100		2700		13	900	900	900	2700	2700	2700			24300
14	300	300	300	2700	900	900	300		2700		14	100	100	100	900	900	300	100		900		14	100	100	100	2700	900	300	300		900		14	100	100	100	300	300	100	300		900
15	900	900	900	2700	900	2700					15	100	100	100	2700	900	300					15	100	300	300	900	900	300					15	100	100	100	300	300	900
16	300	900	900	8100	2700	2700	2700	72900			16	100	300	300	8100	8100	2700	900	72900			16	100	300	900	2700	2700	2700	900	8100			16	100	100	100	2700	900	900	900	24300
17	300	2700	2700	24300	8100	8100	2700	8100			17	300	900	2700	8100	8100	2700	900	8100			17	300	2700	2700	2700	2700	2700	2700	2700			17	2700	2700	2700	8100	8100	2700	8100	8100
18	100	100	300	2700	900	900	900	8100			18	300	300	300	900	900	300	300	2700			18	100	100	100	900	900	300	300	900			18	900	900	900	900	2700	900	900	2700
19	300	300	900	2700	2700	900	900	8100			19	100	100	100	900	900	300	300	8100			19	300	300	300	2700	900	900	900	2700			19	100	100	100	300	300	300	900	2700
20	300	300	900	24300	8100	2700	2700	24300			20	300	300	300	8100	8100	2700	900	8100			20	300	300	900	8100	2700	2700	900	8100			20	300	300	300	2700	2700	900	300	8100
21	100	300	300	2700	2700	900	900	8100			21	100	100	300	2700	900	900	300	8100			21	100	100	100	2700	900	300	300	2700			21	100	100	100	300	100	300	900	2700
22	300	300	900	2700	900	900	900				22	100	100	100	300	900	300	100				22	300	300	300	900	300	300	300				22	100	100	100	300	300	300	300
23	300	300	300	2700	2700	900	900	2700			23	100	100	100	900	900	300	900	900			23	300	300	300	900	900	900	900	900			23	300	300	300	900	900	900	900	900
24	100	300	300	900	900	300	100	2700			24	100	100	100	900	900	300	300	900			24	100	100	100	300	300	100	300	300			24	100	100	100	100	100	100	300	300
25	300	300	300	8100	8100	2700	900	8100			25	100	100	100	8100	2700	900	900	8100			25	300	300	300	900	900	900	900	2700			25	100	100	100	900	900	900	900	8100
26	100	300	300	2700	2700	900	2700	24300			26	300	300	300	2700	2700	900	900	24300			26	100	300	300	900	24300	900	900	2700			26	24300	24300	24300	24300	24300	300	300	8100
27	300	900	900	8100	8100	2700	2700	72900			27	100	100	100	2700	2700	300	900	72900			27	300	900	900	8100	2700	2700	2700	8100			27	100	100	100	300	300	300	300	24300
28	300	300	300	2700	900	900	900	2700			28	100	100	300	300	300	300	900	900			28	300	300	300	900	900	300	300	2700			28	100	100	300	2700	900	300	300	2700
GEOMEAN	219.18	379.631	519.615	4323.59	2400.18	1385.74	1016.85	12141.3	6923.49			126.544	160.133	210.747	2219.03	1896.72	657.54	450.643	7644.93	3695.59			166.541	246.559	288.457	1498.87	1184.47	632.24	530.295	2860.72	1441.2			210.747	216.029	252.739	1281.16	1184.47	632.24	633.233	6066.34	5917.86

## Sheet: Fig. 1c
Dose 2 plasma ID50
ID	WT	Alpha	Beta	Gamma	Delta	Lambda	Mu	Kappa	Eta	Iota v1	Iota v2	Epsilon	Zeta	BA.1	BA.2	BA.2.12.1	BA.2.75	BA.2.75.2	BN.1	BA.3	BA.4	BA.4.6	BA.5	BF.7	BQ.1	BQ.1.1	XD	XBB	XBB.1.5
1	203.3	106.3	19.33	59.34	21.22	18.14	5	16.98	52.15	19.12	122.4	27.62	27.51	12.49	5	5	27.26	14.1	5	5	5	5	18.04	5	5	5	5	5	5
2	145.4	66.36	12.86	70.92	41.77	53.66	20.88	24.45	56.86	19.64	83.52	72.37	29.4	16.36	5	10	15.44	15.85	5	5	5	5	21.41	5	5	5	5	5	5
3	219.2	47.64	31.38	131.6	66.25	88.5	27.48	37.91	119	142.9	131.8	80.48	82.77	10.77	5	5	17.65	13.77	5	5	5	5	38.95	5	5	5	5	5	5
4	398.2	157.7	5	111.8	300.3	346.2	30.35	36.36	114.1	60.05	282.6	214.4	55.36	5	5	5	5	5	5	5	5	5	5	5	5	5	11	5	5
5	75.1	12.06	10.26	57.22	14.66	12.67	5	5	15.71	11.47	27.18	16.27	27.93	10.81	5	10.12	5	5	5	5	5	5	5	5	11.17	5	5	5	5
6	128.8	14.23	16.29	70.75	15.32	12.29	5	11.29	24.72	55.62	92.99	15.4	64.44	16.05	30	14.32	5	5	5	5	13.32	5	5	11.42	23.1	5	10.8	5	5
7	43.07	14	5	26.34	17.98	26.82	5	5	36.68	11.9	15.88	13.55	15.12	10.69	5	5	11.74	5	5	5	5	5	12.78	5	11.28	5	5	5	5
8	52.47	13.9	5	30.49	19.19	12.01	5	5	12.2	5	13	15.76	5	5	5	5	13.33	11.69	5	5	5	5	5	5	5	5	5	5	5
9	37.62	5	16.35	34.62	13.4	5	5	12.44	13.34	32.88	55.85	14.29	23.98	5	5	5	5	13.2	5	5	5	5	14.76	5	5	5	5	5	5
10	23.31	5	23.96	22.9	24.27	5	5	16.32	20.36	5	5	18.56	5	26.11	5	5	5	5	5	5	5	5	5	5	5	5	17.47	5	5
11	84.3	64	60.5	71.77	75.33	30.82	30.71	70.03	75.98	41.47	41.39	51.1	41.5	5	5	5	20.74	13.97	5	5	16.34	5	40.21	5	5	5	18.14	5	5
12	15.62	5	10.67	16.25	12.91	5	5	5	5	5	5	5	5	5	5	5	15.64	11.73	5	5	5	5	37	5	5	5	10	5	5
13	58.65	15	10.05	67.26	27.68	5	5	5	27.35	5	53.46	40.49	25.17	5	5	5	5	5	5	5	5	5	5	5	5	5	5	5	5
14	27.45	11.84	21.11	20.16	5	11.7	5	11.01	5	5	5	19.05	5	5	5	5	5	5	5	5	5	5	10.87	5	5	5	5	5	5
15	63.58	21.58	27.6	102	18.02	15.57	12.73	13.85	47.94	17.19	23.04	25.69	20.09	10.11	5	5	5	5	5	5	10.66	5	5	5	5	5	5	5	5
16	119.5	19.47	11.43	67.39	49.49	43.82	5	13.32	47.65	10.67	45.02	49.33	48.65	5	5	5	10.84	5	5	5	22.09	18.95	34.1	26.2	12	5	5	10.8	24.44
17	130.5	68.35	19.07	61.16	71.54	108.6	14.93	29.43	46.74	32.33	85.86	69.12	35.07	5	5	5	5	5	5	5	5	5	5	5	5	5	5	5	5
18	49.41	5	12.98	12.96	71.54	5	5	10.97	32.37	10.92	12.52	15.58	5	5	5	5	5	5	5	5	5	5	5	5	5	5	5	5	5
19	128.4	34.45	5	21.82	52.37	5	5	23.04	32.37	5	52.46	46.31	5	5	5	5	14.69	5	10.42	5	5	5	37.5	5	5	5	5	5	5
20	105.3	18.62	5	181.2	17.9	14.86	10.4	5	21.26	22.95	37.85	46.31	59.52	5	40	10.78	5	5	5	5	5	5	10.3	5	15.01	5	5	5	5
21	105.5	15.08	5	15.29	10.54	5	5	5	5	27.86	37.62	14.61	16.62	5	5	5	5	5	5	5	5	5	5	5	5	5	5	5	5
22	24.75	5	12.59	18.56	5	5	5	5	5	5	5	11.61	5	5	5	5	5	5	5	5	10.44	5	5	5	5	5	5	5	5
23	50.78	27.31	10.43	19.08	26.3	36.23	5	11.04	33.81	5	14.87	15.28	5	5	5	5	5	5	5	5	5	5	5	5	5	5	5	5	5
24	25.77	18.1	10.35	33.22	51.34	5	5	10.03	5	5	5	28.12	13.43	5	5	5	5	5	5	5	5	5	5	5	5	5	5	5	5
25	514.6	160.4	5	95.5	36.21	12.81	5	11.9	13.81	78.1	182.3	32.31	97.69	5	22	21.59	5	5	5	5	12.95	5	5	5	23.85	5	5	5	5
26	73.93	71.59	16.89	48.79	20.14	13.91	5	11.6	22.28	5	20.03	19.93	5	5	5	5	11.72	11.75	5	5	5	5	5	5	5	5	5	5	5
27	51.58	25.46	15.85	48.46	11.4	5	5	10.16	70.11	5	5	22.07	5	11.38	5	5	18.25	15.14	5	5	10	5	5	5	5	5	5	5	5
28	16.01	10.44	10.71	15.5	10.21	5	5	5	14.75	5	5	14.35	5	19.9	5	5	5	5	5	5	5	5	10.28	5	5	5	20.86	5	5
GEOMEAN	71.2177	21.6998	12.0037	42.289	25.0965	14.2096	7.02291	11.429	23.7125	13.2483	26.6911	26.0077	16.0316	7.17845	6.05334	5.90993	7.80805	6.86259	5.13286	5	6.37165	5.24367	9.19306	5.4635	6.34828	5	6.24371	5.13943	5.29154
Dose 3 plasma ID50
ID	WT	Alpha	Beta	Gamma	Delta	Lambda	Mu	Kappa	Eta	Iota v1	Iota v2	Epsilon	Zeta	BA.1	BA.2	BA.2.12.1	BA.2.75	BA.2.75.2	BN.1	BA.3	BA.4	BA.4.6	BA.5	BF.7	BQ.1	BQ.1.1	XD	XBB	XBB.1.5
1	640.9	617.4	68.88	228.1	151.9	206.8	59.76	99.1	155.5	285.2	542.1	243	222.6	32.09	100.2	61.6	22.58	17.44	5	20.53	40.59	32.31	29.55	49.91	102.1	41.24	35.36	5	5
2	51.86	70.36	12.39	17.74	22.21	9.97	5	5	13.06	13.66	64.73	20.88	22.39	16.4326	20.8098	5	28.72	21.91	5	11.475	10.01	13.44	10	11.98	5	5	17.54	5	5
3	223.4	150.1	70.37	120.3	73.24	102.9	61.09	83.95	150.3	113.2	159.3	141.3	153.3	28.21	40.33	57.73	11.5	14.67	5	5	47.91	34.51	34.35	62.34	20.05	5	13.98	5	5
4	896.2	531.8	280.8	563.4	443.7	629.7	331.4	438.6	240.9	946.4	934.4	546.2	543.7	98.3866	144.437	68.32	14.43	5	5	61.7642	41.18	28.82	31.77	39.58	16.14	5	96.03	5	5
5	52.15	18.13	12.53	73.2	18.63	10.01	5	16.94	23.67	144.3	934.4	29.04	55.2	16.6215	108.598	32.57	5	5	5	5	24.35	19.73	20.73	22.25	42.81	19.42	16.54	5	5
6	682.3	74.26	48.33	162.9	194.9	85.32	25.51	74.95	49.07	450.9	632.8	250.5	320.7	18.3955	425.713	148.1	14.6	5	5	14.4203	109.8	86.97	118.6	123.4	147.1	82.88	23.5	5	5
7	405.1	83.22	61.44	123.6	88.68	56.78	27.64	129.1	36.35	399.5	533.6	89.38	322.3	23.0485	425.715	174.5	10.41	5	5	9.43133	136.9	120.8	114.5	133.7	216.5	85.04	42.23	5	5
8	765.8	253.4	127.1	222.5	188.8	187.1	167.1	262.1	233.4	476.7	790.7	364.5	534	34.7612	184.771	93.95	10.48	10	5	15.7461	59.25	45.35	40.46	48.39	41.82	38.33	15.98	5	5
9	34.38	23.58	22.38	21.98	12.69	11.33	16.59	26.15	23.01	33.38	28.16	17.58	39.73	11.18	14.85	20.17	5	5	5	10.6	10.62	5	10	5	5	5	23.49	5	5
10	92.86	17.66	25.59	27.69	29.88	20.88	13.28	21.42	22.3	25.41	27.47	29.69	71.31	13.9509	22.5673	5	5	5	5	11.61	11.84	5	5	5	5	5	10.63	10	5
11	255	76.69	65.24	198.2	137.4	62.84	68.22	194.9	82.36	523.5	406.5	181.2	324.3	27.4548	369.757	194	5	5	5	14.3272	116	97.63	125.8	91.32	141.2	60.18	55.64	5	5
12	252.8	123.7	81.5	74.08	98.79	64.53	34.6	56.84	46.18	78.14	148.3	118.3	148.9	49.5513	78.8713	34.4	35.07	5	19.69	18.2866	14.92	11.26	11.13	10.01	22.28	13.04	31.03	5	5
13	452.7	318.2	78.72	243.1	224.9	163.2	160.6	254.2	149.8	192.5	329.1	339.7	209.1	21.1271	26.3227	5	16.67	5	14.59	5	5	5	5	5	5	5	10	5	5
14	58.08	18.52	19.19	48.74	21.39	10	5	10.82	28.21	30.57	41.45	41.6	33.93	23.4932	24.0999	5	11.83	5	5	10.52	18.26	5	11.04	5	5	5	11.14	5	5
15
16	3120	1177	308.1	895.7	527.9	353.5	173.7	126.8	431.1	1137	1517	1235	1115	37.5457	47.9983	10.31	212.4	16.18	12.51	21.5862	47.38	20.11	34.22	51.94	17.11	5	29.77	5	21.9
17	482.7	269.8	154.4	131.3	228	108.9	93	90.12	77.88	258.4	315	187.6	263.4	66.2054	102.613	29.07	62.61	5	57.29	20.8708	14.92	11.12	17.69	10	10.18	5	50.78	5	5
18	218	80.21	18.18	82.81	34.99	15.66	20.93	29.9	23.09	84.46	126.5	67.11	102.9	10.8858	39.5883	10.89	5	5	5	12.46	10.93	5	13.64	5	10	5	5	5	5
19	102.6	148.9	13.97	22.45	48.24	70.13	18.3	29.49	36.5	44.67	97.75	74.27	74.75	5	13.27	16.25	5	5	5	5	19.26	10.38	12.26	11.97	16.73	10.1	5	5	5
20	851.6	195.7	106.8	258.3	201.3	104.8	171.5	115.7	137.3	243.4	308.1	324.7	451	83.0751	79.2772	38.7	66.75	21.59	45.59	12.0327	65.4	25.34	30.27	29.05	18.29	15.49	71.66	5	5
21	400.1	48.55	34.01	88.52	37.1	9.571	21.02	9.788	43.96	122.5	213	37.8	179.3	89.0547	26.4707	5	38.77	5	5	20.3121	5	5	5	5	5	5	40.58	5	5
22
23	48.71	22.33	10.31	15.48	16.71	17.59	5	10.81	13.2	25.77	26.49	18.04	27.19	5	16.8048	5	5	5	5	5	5	5	5	5	5	5	5	5	5
24	202.6	482	14.14	118.2	309.4	88.96	12.43	5	5	15.32	201.4	259.6	20.83	5	16.0297	5	5	5	5	10.5	5	5	5	5	5	5	15.35	5	5
25	644	1016	48.18	386.3	77.53	131	121.1	56.16	63.53	15.32	754	135.2	113.2	26.6877	118.985	21.7	16.84	12.2	5	11.22	21.08	16.95	24.39	19.15	34.42	18.06	18.41	5	5
26	391.5	171	57.52	272.7	72.13	69.41	71.72	32.17	114.6	409.7	306.8	157.8	217.1	43.7246	76.8014	13.38	24.87	14.74	5	20.2607	10.82	5	14.24	5	5	5	28.33	5	5
27	1117	1073	280.4	268.9	333.6	367.6	103.1	178.5	194.3	211.7	860	393	187.2	59.3397	98.7982	133.5	29.6	5	5	13.6015	38.44	10	42.48	11.2	5	5	28.61	5	5
28	59.46	22.97	18.72	33.72	13.61	17.31	16.91	5	14.25	18.33	23.52	15.36	15.43	86.5674	19.3706	5	5	5	5	5	5	5	10.88	5	5	5	31.38	5	5
GEOMEAN	262.034	125.675	47.245	108.49	80.2585	58.0687	36.0984	45.5632	54.435	114.468	220.027	110.217	129.917	25.9168	57.9809	22.0041	14.2443	7.09714	6.8034	11.7976	20.792	13.8014	18.4908	15.5118	15.196	9.88073	21.4503	5.13509	5.29227

## Sheet: Fig. 1d-f
Spike(WT)-specific memory B (%)									Spike(Delta)-specific memory B (%)									Spike(Omicron BA.1)-specific memory B (%)
ID	Prevaccination	Dose 1 + 1 M	Dose 2 + 1 M	Dose 2 + 3 M	Dose 2 + 6 M	Dose 3 + 1 M	Dose 3 + 3 M		ID	Prevaccination	Dose 1 + 1 M	Dose 2 + 1 M	Dose 2 + 3 M	Dose 2 + 6 M	Dose 3 + 1 M	Dose 3 + 3 M		ID	Prevaccination	Dose 1 + 1 M	Dose 2 + 1 M	Dose 2 + 3 M	Dose 2 + 6 M	Dose 3 + 1 M	Dose 3 + 3 M
1	0.01	0.06	0.06	0.05	0.03	0.160062			1	0.01	0.03	0.04	0.02	0.04	0.102743			1	0.01	0.04		0.02	0.03	0.117799
2	0.03	0.02	0.03	0.05	0.05		0.035451		2	0.02	0.03	0.02	0.05	0.04		0.030023		2	0.02	0.01	0.02	0.03	0		0.110689
3	0.01	0.03	0.03	0.03	0.01	0.040763			3	0.02	0.03	0.02	0.03	0.04	0.032866			3	0.01	0.01	0.02	0.03	0.05	0.054154
4	0.04	0.05	0.05	0.05	0.1	0.137152			4	0.01	0.01	0.03	0.06	0.11	0.098483			4		0.03	0.02	0.05	0.06	0.145424
5	0.01	0.02	0.03	0.02	0.02		0.063776		5	0.02	0.02	0.04	0.02	0.04		0.034088		5	0.02	0.01	0.02	0.03	0.01		0.092902
6	0	0.02	0.06	0.01	0.04		0.086253		6	0.02	0.02	0.03	0.03	0.04		0.157882		6	0.01	0	0.03	0	0.06		0.138344
7	0	0.02	0.08	0.02	0.02		0.07446		7	0.01	0.02	0.05	0.05	0.05		0.06162		7	0.01	0.02	0.01	0.02	0.05		0.058324
8	0.08	0.02	0.11	0.05	0.05	0.348452			8	0.13	0.01	0.11	0.05	0.04	0.427515			8	0.01	0.02	0.03	0.07	0.07	0.43343
9	0.01	0.04	0.01	0	0.03	0.018185			9	0.04	0.04	0.03	0.03	0.01	0.071463			9	0	0.02	0.03	0.02	0.03	0.047352
10	0.03	0.12	0.08	0.02	0.03	0.122384			10	0.01	0.05	0.07	0.03	0.03	0.088564			10	0.02	0.02	0.03	0.05	0.03	0.091192
11	0.01	0.02	0.01	0.01	0.03	0.251171			11	0.02	0.01	0.03	0.02	0.03	0.206379			11		0.01	0.01	0.03	0.03	0.280651
12	0.04	0.04	0.06	0.06	0.09		0.052752		12	0.01	0.01	0.06	0.05	0.03		0.104423		12	0.01	0.01	0.01	0.05	0.07		0.095
13	0.02	0.02	0.02	0.01	0.02		0.111252		13	0.01	0.01	0.05	0.03	0.01		0.039298		13	0.02	0.02	0.01	0.02	0.02		0.114564
14	0.01	0	0.04	0.03	0.01		0.036554		14	0.02	0.01	0.02	0.04	0.02		0.050092		14	0	0.01	0.04	0.05	0.06		0.042626
15	0.02	0.04	0.05	0.03					15	0.04	0.02	0.08	0.02					15	0.03	0.02	0.01	0.01
16	0.02	0.03	0.05	0	0.05	0.386638			16	0	0.03	0.04	0.02	0.07	0.31389			16	0	0.01	0.01	0.1	0.01	0.649979
17	0.01	0.15	0.16	0.08	0.05	0.083938			17	0.01	0.12	0.13	0.09	0.05	0.071706			17	0.01	0.07		0.05	0.08	0.064305
18	0.02	0.07	0.07	0.01	0.03	0.045645			18	0.03	0.07	0.04	0.06	0.03	0.061098			18	0.04	0.02	0.03	0.07	0.07	0.096777
19	0.01	0.03	0.02	0.04	0.05	0.069857			19	0.01	0.02	0.06	0.03	0.05	0.041398			19	0.03	0.05	0.03	0.04	0.07	0.037748
20	0.01	0.04	0.08	0.04	0.06	0.041447			20	0.02	0.03	0.1	0.06	0.08	0.064491			20	0.03	0.02	0.05	0.08	0.06	0.118037
21	0.02	0.02	0.06	0.03	0.02	0.025416			21	0.02	0.03	0.06	0.07	0.02	0.05787			21	0	0.02	0.02	0.01	0.03	0.04157
22	0	0.01	0.03	0.03	0.01				22	0.04	0.02	0.02	0.03	0.03				22	0	0.03	0.01	0	0.01
23	0.02	0.04	0.02	0.02	0.01	0.029904			23	0	0.03	0.01	0.03	0.02	0.051618			23	0.02	0.01	0.01	0.02	0.02	0.058298
24	0.01	0.05	0.03	0.02	0.02	0.027481			24	0.01	0	0.03	0.02	0.04	0.01691			24	0.01	0.01	0	0.05	0.05	0.026959
25	0.03	0.01	0.07	0.04	0.04	0.092742			25	0.04	0.02	0.08	0.07	0.03	0.106615			25	0.01			0.03	0.02	0.056644
26	0.03	0.06	0.05	0.06	0.03	0.078749			26	0.04	0.03	0.02	0.04	0.02	0.058453			26	0.04	0	0.02	0.06	0.03	0.071633
27	0.01	0.03	0.07	0.06	0.03	0.305644			27	0.02	0.01	0.08	0.06	0.04	0.276919			27	0.02	0.04	0.05	0.04	0.01	0.309014
28	0.01	0.04	0.03	0.04	0.02	0.023031			28	0.01	0.03	0	0.01	0.04	0.02561			28	0.01	0	0.01	0	0.06	0.062742
Mean	0.0185714	0.0392857	0.0521429	0.0325	0.0351852	0.120456	0.0657854		Mean	0.0228571	0.0271429	0.0482143	0.04	0.0388889	0.114452	0.0682037		Mean	0.015	0.0196296	0.0212	0.0367857	0.0403704	0.145458	0.093207

## Sheet: Fig. 2a
The frequency distribution of human IGVH
	Controls	Dose 2	Dose 3
IGHV1-18	2.97767	4.61538	5.66038
IGHV1-2	1.2407	1.53846	0
IGHV1-24	0.992556	0	0
IGHV1-3	2.72953	0	0
IGHV1-45	0.248139	0	0
IGHV1-46	3.47395	3.07692	7.54717
IGHV1-58	0	0	1.88679
IGHV1-69	0.248139	3.07692	7.54717
IGHV1-69D	3.22581	0	0
IGHV1-8	1.2407	0	0
IGHV2-26	0.744417	0	0
IGHV2-5	2.72953	0	0
IGHV2-70	0.744417	0	0
IGHV3-11	1.48883	0	1.88679
IGHV3-13	0.496278	6.15385	15.0943
IGHV3-15	3.22581	0	0
IGHV3-20	0.248139	0	0
IGHV3-21	3.22581	0	0
IGHV3-23	7.94045	3.07692	3.77359
IGHV3-30	0.744417	21.5385	16.9811
IGHV3-30-3	0	4.61538	3.77359
IGHV3-33	9.67742	3.07692	0
IGHV3-43	1.98511	0	1.88679
IGHV3-43D	0	1.53846	0
IGHV3-48	2.23325	0	3.77359
IGHV3-49	0.992556	0	0
IGHV3-53	0.496278	20	11.3208
IGHV3-64D	0.992556	3.07692	0
IGHV3-66	0.744417	1.53846	5.66038
IGHV3-7	10.4218	1.53846	1.88679
IGHV3-72	1.48883	0	0
IGHV3-73	0.744417	0	0
IGHV3-74	5.95533	0	0
IGHV3-9	0	7.69231	0
IGHV4-30-4	0.992556	1.53846	0
IGHV4-31	0.496278	0	1.88679
IGHV4-34	4.71464	1.53846	0
IGHV4-38-2	0.992556	0	0
IGHV4-39	4.96278	4.61538	0
IGHV4-4	1.98511	0	3.77359
IGHV4-59	2.72953	3.07692	0
IGHV4-61	1.2407	0	3.77359
IGHV5-10-1	1.48883	1.53846	1.88679
IGHV5-51	4.21836	1.53846	0
IGHV6-1	0.992556	0	0
IGHV7-4-1	1.2407	0	0
IGHV7-81	0.248139	0	0

## Sheet: Fig. 2b
The amino acid (aa) length of the CDR3 at IGVH						The amino acid (aa) length of the CDR3 at IGVL
Controls	Dose 2	Dose 3				Controls	Dose 2	Dose 3
7	11	8				5	8	8
7	11	10				5	8	9
7	11	11				5	8	9
7	11	11				7	9	9
7	11	11				7	9	9
7	12	11				8	9	9
7	12	11				8	9	9
8	12	12				8	9	9
8	12	12				8	9	9
8	12	12				8	9	9
8	12	12				8	9	9
8	12	12				8	9	9
8	12	14				8	9	9
8	12	14				8	9	9
8	13	14				8	9	9
8	13	14				8	9	9
8	13	15				8	9	9
8	13	15				8	9	9
8	13	15				8	9	9
9	13	15				8	9	9
9	13	15				8	9	9
9	13	15				8	9	9
9	13	16				8	9	9
9	14	16				8	9	9
9	14	16				8	9	10
9	14	16				8	9	10
9	14	16				8	9	10
9	14	16				8	9	10
9	14	16				8	9	10
10	14	17				8	9	10
10	14	17				8	9	10
10	14	17				9	9	10
10	14	18				9	9	10
10	14	18				9	10	10
10	14	19				9	10	10
10	14	19				9	10	10
10	15	19				9	10	10
10	15	19				9	10	10
10	15	19				9	10	10
10	16	20				9	10	10
10	16	20				9	10	10
10	16	21				9	10	11
10	16	21				9	10	11
10	17	21				9	10	11
10	17	21				9	10	11
10	17	21				9	10	11
10	17	21				9	10	11
10	17	21				9	10	11
10	18	22				9	11	11
10	18	22				9	11	12
10	19	22				9	11	12
10	19	22				9	11	12
10	20	23				9	11	13
10	20					9	11
10	20					9	11
10	20					9	11
10	20					9	11
11	21					9	11
11	21					9	11
11	21					9	11
11	22					9	11
11	22					9	12
11	22					9	12
11	23					9	12
11	25					9	12
11						9
11						9
11						9
11						9
11						9
11						9
11						9
11						9
11						9
11						9
11						9
11						9
11						9
11						9
11						9
11						9
11						9
11						9
11						9
11						9
11						9
11						9
11						9
11						9
11						9
11						9
11						9
12						9
12						9
12						9
12						9
12						9
12						9
12						9
12						9
12						9
12						9
12						9
12						9
12						9
12						9
12						9
12						9
12						9
12						9
12						9
12						9
12						9
12						9
12						9
12						9
12						9
12						9
12						9
12						9
13						9
13						9
13						9
13						9
13						9
13						9
13						9
13						9
13						9
13						9
13						9
13						9
13						9
13						9
13						9
13						9
13						9
13						9
13						9
13						9
13						9
13						9
13						9
13						9
13						9
13						9
13						9
13						9
13						9
13						9
13						9
13						9
13						9
13						9
13						9
13						9
14						9
14						9
14						9
14						9
14						9
14						9
14						9
14						9
14						9
14						9
14						9
14						9
14						9
14						9
14						9
14						9
14						9
14						9
14						9
14						9
14						9
14						9
14						9
14						9
14						9
14						9
14						9
14						9
14						9
14						9
14						9
14						9
14						9
14						9
14						9
14						9
14						9
14						9
14						9
14						9
14						9
14						9
14						9
14						9
14						9
14						9
14						9
14						9
14						9
14						9
14						9
14						9
14						9
14						9
14						9
14						9
14						9
14						9
14						9
14						9
14						9
15						9
15						9
15						9
15						9
15						9
15						9
15						9
15						9
15						9
15						9
15						9
15						9
15						9
15						9
15						9
15						9
15						9
15						9
15						9
15						9
15						9
15						9
15						9
15						9
15						10
15						10
15						10
15						10
15						10
15						10
15						10
15						10
15						10
15						10
15						10
15						10
15						10
15						10
15						10
15						10
15						10
15						10
15						10
16						10
16						10
16						10
16						10
16						10
16						10
16						10
16						10
16						10
16						10
16						10
16						10
16						10
16						10
16						10
16						10
16						10
16						10
16						10
16						10
16						10
16						10
16						10
16						10
16						10
16						10
16						10
16						10
16						10
16						10
16						10
16						10
16						10
16						10
16						10
16						10
16						10
16						10
16						10
16						10
16						10
16						10
16						10
16						10
16						10
17						10
17						10
17						10
17						10
17						10
17						10
17						10
17						10
17						10
17						10
17						10
17						10
17						10
17						10
17						10
17						10
17						10
17						10
17						10
17						10
17						10
17						11
17						11
17						11
17						11
17						11
17						11
17						11
18						11
18						11
18						11
18						11
18						11
18						11
18						11
18						11
18						11
18						11
18						11
18						11
18						11
18						11
18						11
18						11
18						11
18						11
18						11
18						11
18						11
19						11
19						11
19						11
19						11
19						11
19						11
19						11
19						11
20						11
20						11
20						11
20						11
20						11
20						11
20						11
20						11
20						11
20						11
20						11
20						11
20						11
20						11
21						11
21						11
21						11
21						11
21						11
21						11
21						11
21						11
22						11
22						11
22						11
22						11
22						11
22						11
22						11
22						12
22						12
22						12
22						12
22						12
23						12
23						12
23						12
23						13
23						13
25						13
26						13

## Sheet: Fig. 2c
The nucleotide somatic hypermutation levels of the V region in the heavy chain								The nucleotide somatic hypermutation levels of the V region in the light chain
Controls	Dose 2	Dose 3						Controls	Dose 2	Dose 3
22.4439	1	7.1						7.06215	2	6
5.7072	0.7	4.4						6.94087	1.4	4.2
22.4748	0.7	7.5						5.65553	0.4	4.6
12.5984	0	5.8						4.7619	0.3	1.8
12.3711	2.4	6.4						2.13904	2.4	2.9
17.9348	3.4	5.8						4.77387	2.5	4.5
9.56072	0	5.8						1.79949	1.7	1.8
16.2907	4.1	5.2						5.9126	2.2	5.9
7.9096	4.1	7.5						2.76382	2.8	4
3.74065	5.5	4.4						2.6738	2.2	4
12.8866	3.7	6.5						1.99005	1.3	3.1
13.198	2.1	5.5						58.8529	0.7	4.5
16.7539	1	4.1						6.94087	2.8	0.7
9.72569	3.8	6.1						11.1111	1.7	5.9
12.7841	0.7	1.4						4.88432	2.1	2.4
4.48878	5.4	7.4						3.59897	1.4	5.4
6.23441	2.4	1.7						4.33674	0.7	1.8
14.9871	4.1	13.4						3.66492	8.1	3.8
18.2584	0	9						4.43864	1.7	4.8
13.4367	2.7	0.3						9.48012	2.4	7.6
4.48878	3.1	3.1						5.39846	1.7	2
13.8028	2.7	3.7						4.52261	3.5	1.7
30.4239	5.1	0.3						5.97826	3.6	1.4
5.95533	4.4	2.7						3.77359	3.6	0.3
5.73566	1.4	4.1						3.69458	1.4	2.9
2.49377	0	4.8						3.59897	0.4	0.4
13.2832	1.7	0.3						0.819672	4.2	2.8
2.24439	3.4	1.4						1.27551	1.4	6.6
10.0257	1	3.1						3.83632	1.5	1.1
10.5263	2	3						7.0529	0.7	4.3
5.98504	2.7	3.4						1.83246	2.1	2.9
18.4849	0	3.1						7.47922	0.3	9
17.5066	1	2.7						4.96084	1.1	6.3
4.2394	2.4	5.2						1.5544	1.9	5.9
9.72569	4.1	3.7						3.90625	2.8	1.8
8.25959	5.1	6.2						7.38636	2.8	4.2
5.73566	3.4	3.4						5.80475	1.1	2
16.095	3.7	3.4						5.61224	4.2	2.1
5.03778	3.4	4.1						4.56853	0.7	5.1
9	4.7	5.8						4.52261	3.7	4.6
3.99003	4.1	8.2						0.753769	3.7	4.6
7.94045	3.1	3.1						2.49377	4.7	1.3
12.0735	1	7.4						1.5544	2	6.1
6.69975	3.1	6.1						5.72917	0.7	4.1
6.93069	4.8	5.4						5.6266	1.4	1.4
13.5338	4.1	0.3						1.79949	3.1	0.3
43.4783	3.4	21.9						5.29101	1.8	0.7
4.63917	4.1	21.9						0.765306	3.6	37.2
10.4061	5.1	0.3						4.03023	2.1	12.1
19.1436	6	3.4						9.20716	2.4	0.4
11.3433	3	5.2						4.25532	0.4	2.3
12.0513	1.7	11.9						1.84697	1.1	4.5
15.2113	0.7	1.7						3.11688	1.7	0.3
15.5039	12.2							6.66667	5.7
17.9105	7.8							4.56989	5.2
20.2941	5.1							8.95522	2.2
4.48878	4.4							3.36788	4.1
12.4682	6.2							3.07692	3.5
18.0952	4.1							11.396	3.2
15.9494	5.8							5.52764	3.1
6.87961	5.5							5.25	6.2
13.1188	3.7							9.51157	3.2
4.1769	7.8							3.88601	3.9
4.03801	3.8							3.07692	3.9
5.21092	5.4							2.89474	4.2
3.9604								3.96825
5.75								4.09207
17.5227								3.47594
43.0693								3.59897
11.5869								6.12245
6.94087								2.41287
5.48628								1.06383
11.1765								14.4
6.14657								2.91005
24.159								13.8614
5.21092								3.3419
9.81308								7.67263
6.17284								4.26065
10.2625								6.66667
7.59494								3.8674
11.2981								5.48303
14.6199								2.04082
13.4177								5.16796
23.5849								10.7034
12.6183								6.87679
38.5965								5.18135
4.03801								3.07692
16.6667								4.01002
8.11456								4.14508
14.9871								6.52819
14.377								6.34921
7.41688								5.51379
6.73317								4.66321
6.98254								7.06215
5.73566								3.61757
5.45906								4.63917
5.73566								1.88679
8.52713								5.49738
13.9896								3.84615
8.56423								5.15759
12.6722								5.14139
12.987								5.27638
6.73317								4.26667
4.2394								4.11311
7.14286								4.87179
10.2828								3.08483
8.4788								5.65553
9.42928								4.63917
13.8461								5.12821
4.73815								3.3419
17.7378								3.3419
11.6279								4.26065
8.88325								3.27456
12.782								2.7027
8.23529								8.66142
14.91								3.56164
12.0915								8.33333
27.0701								7.67196
10.7239								5.9126
40.8027								10.2719
5.98504								4.37018
7.63547								3.13316
12.2807								4.93506
13.0326								4.92228
6.45161								3.59897
6.98254								1.81347
13.1105								5.6266
5.34351								4.38144
1.74564								3.85604
12.2807								3.37662
8.43672								5.39846
29.6482								4.33674
12.782								1.5625
13.0435								6.26566
14.3223								3.7594
5.98504								1.75879
12.2667								6.71642
4.2394								6.88705
12.0988								4.09207
9.47631								40.9922
7.5								4.49735
10.8108								2.74725
5.8011								5.11509
4.48878								3.10881
12.6289								7.94872
8.27423								3.23383
5.76441								2.57069
13.0326								5.37084
10.5541								1.50754
17.7083								6.46766
13.7845								4.90956
10.0543								6.52742
15.7895								5.66038
19.1816								3.96601
14.6154								8.78553
5.23691								4.13437
15.1671								7.65306
6.40394								5.14139
11.7207								5.89744
44.9749								3.09278
27.182								5.61497
5.98504								2.6178
15.0617								5.41237
14.2857								2.06718
15.0895								2.30179
14.5363								3.52645
10.8808								2.76382
17.7285								9.48509
5.95533								3.77359
12.2807								1.79028
12.782								3.35052
44.4444								1.30548
4.18719								5.46448
5.7072								4.7619
10.9726								4.47368
14.4703								9.94898
4.2394								1.60428
5.4321								1.03627
14.5038								2.50627
16.2907								5.1597
18.0451								5.19126
6.23441								5.6
3.47395								1.6
4.92611								3.2
6.58228								5.06667
7.23192								6.4
10.5651								4.71204
15.2882								2.42588
15.3846								7.77202
11.8863								33.8501
9.31507								5.69948
3.24189								1.82292
10.0516								1.82768
10.0775								3.35917
12.0907								2.55755
9.97506								7.67263
16.1691								7.69231
7.44417								1.79949
18.5464								5.91716
9.97506								4.66321
3.99003								2.34375
5.98504								2.59067
6.14251								3.3419
9.49868								2.05128
6.40394								4.56853
9.90099								4.28212
5.81114								2.26131
6.73317								4.78589
7.19603								3.23383
7.90274								10.221
7.67327								5.95855
48								5.97826
17.3781								6.38889
14.5833								7.41688
8.4788								7.14286
9.72569								6.39386
18.8586								7.04607
7.44417								6.39386
11.6625								10.7143
15.4242								5.31915
44.665								10.5
4.22886								3.97878
3.99003								2.07254
5.30303								4.61538
17.0854								4.09207
4.2394								4.40414
6.23441								3.13316
15.6863								3.97878
4.14634								2.07792
17.5439								7.17949
21.8045								4.73684
14.6907								5.64103
12.5964								1.62162
9.47631								4.62725
1.78117								1.79028
12.7182								7.42706
19.6517								11.5681
12.1447								6.29723
45.2261								12.987
17.1642								2.49377
6.73317								1.74564
7.23192								5.23691
3.9604								2.85714
13.3136								9.53679
6.37255								5.24934
10.2828								4.41558
7.69231								6.93333
3.97022								2.5974
14.9484								5.72917
4.18719								4.34783
9.92556								4.17755
7.78443								6.68381
7.23192								3.3419
5.17241								2.5641
6.56934								5.14139
5.73566								4.13437
10.6061								3.02267
2.46305								3.125
11.2219								5.19802
5.48628								58.6035
5.39216								4.72637
12.7182								2.6178
4.4335								4.37018
9.36709								4.92228
5.95533								4.37018
7.4813								4.87179
4.2394								3.26975
5.41872								3.7594
12.8866								4.80226
7.17949								2.849
5.28846								5.49738
6.63391								2.57069
12.1287								4.27808
5.23691								3.85604
8.97756								5.51379
18.3099								6.13811
14.6402								1.02041
13.3676								4.534
26.6833								11.8182
10.4218								7.58808
8.65672								5.86667
16.6189								3.10078
12.8834								4.43213
1.24688								0.257732
9.22693								4.67033
7.76942								7.23514
10.5263								8.67209
4.92611								6.52742
4.81013								4.14508
5.6701								3.91645
7.05882								5.12821
15.7895								1.56658
11.2426								7.67196
6.71642								3.24189
18.6104								8.29016
7.31707								4.62725
7.76471								3.35052
8.41122								4.6875
4.18719								2.6178
6.58824								1.55844
3.1941								1.02302
16.7849								7.45501
5.88235								3.1746
12.4688								6.85279
32.5062								3.3419
7.49414								3.14961
7.92839								5.95855
9.54654								5.95855
32.0293								55.4404
7.8341								5.39846
5.93824								2.62467
4.75059								3.59897
14.359								5.48303
11.4713								8.42391
15.4242								5.65553
5.58376								3.57143
22.4439								7.06215
7.98005								4.49735
28.9672								3.08483
5.93824								2.62467
6.98254								7.06215
6.98254								4.87179
3.51759								4.16667
14.8148								3.50877
14.8338								3.54223
12.2024								8.17439
4.96278								4.17755
12.9676								9.11681
15.4613								2.5641
8.66337								3.57143
21.6625								12.2667
14.094								7.27273
12.0988								4.09207
12.9199								6.97674
16.2371								7.17949
3.73134								3.85604
12.8788								1.50754
13.2316								2.45232
6.37255								3.62694
6.95876								5.55556
14.8148								4.26065
8.22281								3.08483
4.52261								2.23881
8.97959								11.8457
5.95533								3.77359
5.48628								4.52128
9.65347								10.0516
4.98753								2.80612
4.4335								4.64481
8.43374								3.3419
4.48878								2.82776
14.1388								5.10204
6.6313								4.84694
8.72818								5.14139
10.2757								3.53535
1.99501								4.42708
17.9775								3.52304
7.23192								3.7594
5.48628								2.49377
3.99003								4.40414
9.52381								3.37662
13.8614								6.20155
23.6364								10.6322
7.62943								4.34783
7.23192								4.09207
2.49377								1.54242
17.5439								7.93651
49.2188								3.00752
12.6289								4.63917
5.81114								5
19.2982								9.03955
6.98254								5.24934
11.1111								5.71429
6.45161								4.85175
1.95599								4.0201
8.39695								3.10078
9								53.0769
5.23691								4.28212
9.77444								7.10227
17.9191								6.93333
7.26392								3.38028
15.404								6.71835
1.47783								0.777202
27.9188								7.92839
4.79616								2.80612
33.5802								5.11509
10.2244								7.03125
3.24189								0.522193
11.4458								3.74332
7.01754								5.01393
5.27578								3.49127
6.35697								3.01507
8.4788								3.75
12.6238								9.06593
35.6974								5.69948
10.2757								1.25628
9.06863								7.2
3.43137								3.58974
6.12745								2.89474
9.6								7.92839
10.1781								4.93506
5.76923								3.76884
16.6667								4.01002

## Sheet: Fig. 2d
Neutralization profile of pseudoviruses for mAbs
6-2C (µg/ml)	WT		Alpha		Beta		Gamma		Delta		Lambda		Mu		Kappa		Eta		Iota V1		Iota V2		Epsilon		Zeta		Omicron BA.1		Omicron BA.2		Omicron BA.2.12.1		BA.2.75		BA.2.75.2		BN.1		Omicron BA.3		Omicron BA.4		BA.4.6		Omicron BA.5		BF.7		BQ.1
10	99.3224	99.2172	100.013	100.044	99.8925	99.8423	99.9175	99.5751	99.8896	99.9261	99.9485	99.973	99.9497	99.7896	100.133	99.9665	99.884	99.9112	99.5763	99.84	99.4878	99.7232	99.9993	100.005	98.16	100.159	84.1787	90.7249	96.7155	99.0501	94.2145	94.6612	82.0839	78.7574	79.3404	81.1823	94.862	86.3884	89.2052	83.0737	97.7934	98.1983	86.3941	99.038	99.7116	96.2104	94.3407	99.7977	97.6907
3.33333	99.0149	99.6096	100.003	100.06	100.064	99.7599	99.8546	99.9996	99.9925	99.9992	100.083	99.6081	100.054	99.3568	100.199	100.26	99.4388	100.04	99.9259	100.036	100.041	100.141	100.067	100.099	99.3512	97.9472	76.6904	78.331	86.5948	89.3497	88.2458	86.8519	44.721	47.2761	66.5464	56.1419	54.3378	37.8049	51.6329	63.6294	94.3275	91.6796	90.6545	95.3273	94.4033	96.7267	91.751	98.0404	82.0881
1.11111	99.0068	99.8645	100.159	100.201	100.158	100.054	100.19	100.132	100.208	100.248	100.126	100.165	100.097	100.032	100.322	100.364	99.9724	100.066	99.6208	100.127	100.184	100.177	100.205	100.194	99.8617	100.5	65.0112	57.1817	65.9215	69.3885	60.8328	73.7798	27.4376	43.9496	47.6789	42.6011	13.1714	-4.64598	20.9085	16.993	78.3993	64.1473	53.8224	62.7555	86.8846	82.5767	75.8888	60.859	57.3898
0.37037	99.7269	100.156	100.295	100.18	99.5378	99.8316	99.9087	100.103	100.175	100.232	99.0882	97.5817	99.7333	99.8134	100.203	99.3843	99.9418	99.8398	99.126	99.3808	100.217	100.181	100.202	100.302	88.3323	97.4367	37.9005	49.2386	18.8668	32.898	44.0704	34.894	32.4033	34.1147	-6.48413	13.379	19.6147	28.4819	14.5437	-4.56742	53.5554	49.79	54.5095	23.9993	73.138	66.3615	42.9158	48.0028	23.93
0.123457	96.4865	91.7532	100.081	100.055	98.6061	94.5821	95.1418	95.8982	95.2035	92.6131	91.4924	91.1662	94.1719	94.9163	92.0361	89.8099	91.4711	91.2366	83.8946	88.8868	96.0402	96.7728	98.2306	98.878	76.0796	85.1415	45.5675	45.5513	-0.91927	27.8435	1.23528	-0.45346	16.6626	19.624	0.634723	13.827	-16.103	22.2873	-18.4967	26.9401	36.0724	38.5341	28.672	32.2453	36.3189	27.9451	16.1859	47.6791	16.0173
0.0411523	72.2094	71.7805	88.3289	87.9325	81.281	71.771	70.5071	73.1342	69.608	72.876	65.4391	62.1549	67.1074	65.32	59.1384	49.8823	67.4132	66.6367	54.4689	58.5367	77.771	80.1147	81.5443	82.8068	58.0834	50.3829	-3.3726	6.27411	-5.85703	5.75781	20.0259	26.2716	10.5713	14.1651	-0.21157	7.75358	6.49972	5.94085	13.5606	13.6106	16.2248	20.1118	-13.1077	-13.52	15.9248	1.50051	9.11035	3.42216	0.586168
0.0137174	32.4258	40.1325	61.9039	51.7689	48.0032	37.1531	28.1706	20.7381	40.811	53.4942	30.8828	26.2429	46.565	39.636	26.7569	23.4244	42.2389	43.1514	34.0676	31.2204	47.1532	40.5629	48.0157	54.8021	33.5354	-14.7947	3.76447	8.39391	-0.93094	-8.40179	3.2993	49.092	6.30469	9.55888	-3.74611	8.99813	-6.19982	1.90087	-8.64956	-3.96759	16.6378	17.2533	-29.5997	-4.72427	31.2042	16.1346	0.9382	-2.7876	12.8282
0.00457247	16.3449	19.8281	35.8023	20.5346	22.9813	27.8868	16.1109	-7.15434	11.8579	19.7156	23.0403	-1.33121	23.9301	22.2898	21.5689	10.1993	22.6891	30.6433	22.0893	23.8314	37.9009	24.3026	20.7144	35.1229	44.682	11.1147	7.80101	-7.24061	4.07687	-1.50293	3.34398	5.93518	-3.77727	-2.91901	4.11948	8.89857	16.8592	-3.0642	14.5437	8.34548	5.88402	2.55585	2.1474	-7.06064	21.6526	19.0065	1.24863	2.04168	-12.5903
0.00152416	7.23843	6.97143	20.6181	9.02262	14.4854	12.2386	0.405687	-2.7977	0.456648	11.8878	-11.6975	-22.3166	6.79805	17.607	8.23706	-8.60776	9.06291	12.0468	2.50572	12.019	-8.88432	8.90421	18.7838	10.4613	20.4318	0.010636	3.33401	1.39188	5.13913	9.80841	-11.6581	4.86296	2.92997	6.88321	16.2166	25.5756	3.92397	-2.6705	3.66351	-11.8153	-1.15292	-8.0036	-19.5671	13.5544	6.84105	13.6014	14.7523	8.50916	-24.0522
0.000508053	-0.711	-8.44602	-20.652	-0.84632	-10.1209	-1.75043	-2.7933	-4.9877	-1.9938	-11.2236	-2.9996	-2.6278	-5.71391	-2.61946	-1.1436	-2.5437	14.0009	5.20903	-7.25052	7.28755	4.9792	15.0801	11.6532	6.54429	11.706	-1.3048	-1.7736	0.3736	0.08084	-5.75197	21.8666	13.4139	3.74147	1.90298	3.2234	-24.4555	1.5901	5.85798	-2.0436	-6.41688	-2.1423	-3.8671	-11.1836	-6.92321	-4.7793	5.48575	-10.4977	1.34112	5.46411
10-5B (µg/ml)	WT		Alpha		Beta		Gamma		Delta		Lambda		Mu		Kappa		Eta		Iota V1		Iota V2		Epsilon		Zeta		Omicron BA.1		Omicron BA.2		Omicron BA.2.12.1		BA.2.75		BA.2.75.2		BN.1		Omicron BA.3		Omicron BA.4		Omicron BA.4.6		Omicron BA.5		BF.7		BQ.1
10	99.4599	99.9656	99.8253	99.8931	100.072	99.9463	99.9384	99.8249	100.026	99.956	99.8058	99.9077	99.8934	99.9432	100.132	100.032	99.9027	99.9129	99.8268	99.7862	99.8989	99.826	99.8992	99.9581	99.8759	99.6668	99.99	100.005	99.7998	99.4995	99.7288	99.295	99.777	100.452	16.3659	7.80336	99.3577	99.5649	99.4689	99.062	10.856	-6.91851	-24.2398	1.18536	5.22312	5.35701	0.184982	21.0879	12.6053
3.33333	100.119	100.002	100.003	100.107	98.9823	99.6023	100.034	99.9804	100.135	99.956	100.095	99.9669	100.079	99.9237	100.207	100.283	99.9265	99.9639	99.821	99.8384	99.9254	99.9818	100.017	99.6196	99.2487	100.294	99.3734	99.599	99.2437	98.3429	97.7468	98.7132	98.403	99.9458	19.552	-3.99502	100	99.5235	93.5599	97.2062	-1.63068	6.51564	-34.4099	6.95757	7.04885	4.63889	10.174	23.2615	-16.8253
1.11111	99.5004	100.135	100.169	100.154	96.6819	97.5634	99.5105	99.8948	100.268	100.205	100.169	100.138	99.3914	100.153	100.304	100.345	100.018	99.3607	98.6554	99.6412	99.7099	100.217	100.076	100.152	100.085	99.4055	100.125	99.9148	100.178	97.4531	99.4527	99.3443	97.4147	99.4637	-14.2502	-7.72869	99.192	100.207	99.1271	97.1737	-3.728	4.73414	-4.03711	-4.44941	14.1449	-8.96892	-7.02931	19.3768	-12.6331
0.37037	99.8645	100.261	100.154	100.196	85.4949	86.2976	95.5243	95.7479	100.328	100.192	100.05	100.128	93.3691	94.2845	100.302	100.341	94.98	94.2493	89.4583	83.8218	100.114	100.111	100.17	100.199	95.4335	86.0783	96.1854	99.9449	98.4318	98.7989	98.6244	98.3384	100.934	99.7288	3.27318	5.51338	100.559	100.394	100.315	99.0294	0.912008	2.06998	9.94159	-2.6885	15.6298	-2.57885	8.6479	-11.0527	8.28458
0.123457	100.006	100.184	100.117	100.263	73.405	77.0349	83.7354	82.7729	100.255	100.232	100.154	100.122	75.6788	76.8711	98.9204	97.2047	69.5661	77.3759	70.2349	71.5861	99.8856	100.144	100.126	100.205	85.033	75.7301	100.125	99.7043	95.2288	92.0703	99.571	98.4765	99.4155	98.5236	-12.5576	14.0261	99.6064	100.373	100.022	94.2273	0.847226	-18.7169	-8.9126	-3.6468	12.7208	-6.77804	-5.54945	-15.631	-28.6129
0.0411523	100.196	99.0837	99.5019	99.9974	56.664	55.1841	71.391	62.7235	98.8036	97.9069	99.023	98.8864	41.0815	50.5986	89.5926	81.4564	54.3256	52.1455	38.915	50.652	99.6934	99.9022	98.1894	99.0605	49.4414	58.5353	95.1026	90.877	84.541	72.6853	91.9289	88.0043	94.8837	89.8457	-18.6808	-13.6528	88.2944	82.8456	86.3486	79.2837	-2.7374	-6.78894	-16.5435	-12.0082	2.0929	-13.0342	-0.7642	16.0009	-7.76378
0.0137174	91.1626	89.4635	96.6799	96.7895	39.3855	36.5547	52.2359	42.7649	92.2079	93.3238	92.367	92.3425	30.4803	18.3146	60.7182	56.7938	31.3961	34.6365	23.7451	27.9145	93.3451	92.7119	91.0675	93.104	37.1072	23.4141	67.7335	71.5532	38.1082	63.4989	62.9183	52.9096	74.4185	72.2008	0.186683	-5.88675	55.353	64.6967	68.4912	64.6332	4.92849	-12.3926	5.72067	-6.034	-1.04523	-9.22452	-4.53205	-1.24863	2.75509
0.00457247	64.442	62.2331	81.6	75.8414	10.6011	11.2819	40.6321	33.2485	57.2138	67.2368	75.3406	70.0198	8.86247	14.9908	36.0556	35.0871	10.2881	20.2711	0.236306	18.3811	75.2847	77.3897	73.0982	70.2788	-8.745	-6.5676	37.8531	45.4172	9.93716	-0.0278	37.2801	15.7441	35.4646	47.0351	-3.0224	-6.38457	23.6546	48.5161	37.0902	43.5365	-2.20562	-1.39585	-9.67188	-6.5367	5.08923	1.54731	6.75183	12.6713	-8.51819
0.00152416	15.1798	17.0245	52.0245	45.4887	-8.54788	20.6808	8.97534	7.20936	12.9372	30.8943	44.6596	36.7111	1.13283	3.18209	23.797	9.22496	15.0052	14.1453	16.885	8.83029	40.6259	47.4681	41.3059	38.5661	-5.4867	-3.7833	39.7028	16.5142	-17.7557	-5.13263	32.7737	24.8062	38.984	27.0278	-5.1525	-15.7934	19.7389	34.7594	28.9673	23.9373	-8.09268	-7.16144	4.6212	-2.1024	3.57996	6.69588	-7.4345	0.02428	3.921
0.000508053	-2.86726	9.03059	15.3081	16.513	-11.608	-15.5567	-10.4575	-17.7136	-5.00652	-2.28988	6.75796	-7.04948	-3.04143	1.33624	3.29948	-8.10508	10.1725	12.5311	6.51072	3.23434	-0.71273	16.2537	27.3153	20.6173	11.3412	6.01032	7.26585	3.11587	3.55002	6.356	0.952804	22.7946	17.6751	15.1199	-15.7934	8.05227	-4.56311	18.2265	5.96602	-4.37074	-4.0924	-19.2028	5.5475	-18.1928	15.289	7.12188	0.416209	5.31823	-18.1369
3-1C (µg/ml)	WT		Alpha		Beta		Gamma		Delta		Lambda		Mu		Kappa		Eta		Iota V1		Iota V2		Epsilon		Zeta		Omicron BA.1		Omicron BA.2		Omicron BA.2.12.1		BA.2.75		BA.2.75.2		BN.1		Omicron BA.3		Omicron BA.4		BA.4.6		Omicron BA.5		BF.7		BQ.1
10	99.8941	99.7091	99.8465	99.8561	100.013	99.8215	99.952	99.886	99.9724	99.8275	99.9558	99.864	99.9109	99.8509	99.8988	99.7471	99.8638	99.7344	99.9799	99.8228	99.7415	99.7074	100.024	99.8029	100.415	97.9472	-2.96675	14.5735	-8.06327	-6.95431	21.393	6.0424	1.42823	21.3149	-0.85874	4.51774	-25.9025	2.23235	-8.4163	11.4779	72.8866	71.1807	63.3053	62.7555	57.7945	69.561	56.2345	51.5174	-10.5928
3.33333	100.138	99.7114	99.8755	99.9819	99.881	99.8347	100.059	99.8736	99.9379	99.9551	99.9145	99.9879	100.065	100.035	99.8521	99.8599	100.024	99.9694	100.133	99.9758	99.9765	99.9808	99.9567	99.9135	96.6709	100.372	-7.07894	16.5535	-26.5887	20.2676	6.45341	-3.2591	13.987	-2.13933	-9.07281	-4.19415	9.1314	3.04035	-12.9316	-17.0638	59.3979	43.3419	21.6629	49.1496	32.201	43.3403	43.6557	23.5389	-7.77235
1.11111	100.182	99.9596	100.083	99.4402	95.5506	96.1126	100.208	99.6961	100.059	100.066	100.117	100.144	100.207	100.121	99.2801	99.4785	100.119	100.106	100.169	99.2106	100.109	100.092	100.202	100.183	99.8617	100.67	-14.0341	-6.6728	-9.61581	0.493193	13.7088	8.76762	8.68386	-6.2613	9.34661	-11.313	2.8746	5.96157	3.83013	11.0947	33.1731	20.3031	3.7966	16.5779	10.7884	23.3612	14.8448	4.5783	-3.55451
0.37037	99.578	98.5759	99.1791	100.04	94.2813	95.6961	100.039	99.564	98.7163	100.103	99.4691	100.084	98.2976	99.5545	98.1671	98.4006	98.6241	99.0328	97.6036	97.4948	99.2759	100.019	100.087	100.163	100.245	100.159	-31.3206	14.8782	6.22474	16.217	0.824268	-11.6939	8.03302	18.4223	2.97449	16.6646	8.13695	-4.04516	-1.15175	24.0909	18.0954	19.5338	-9.94674	-21.766	34.9783	17.8961	-19.6081	-12.9487	-39.1832
0.123457	97.8665	93.329	97.6605	97.4525	79.6175	82.3876	97.9521	98.5754	99.4927	98.8957	94.2159	97.3384	89.0303	88.5276	85.7763	86.2744	92.6746	90.7674	83.7405	80.0431	95.965	91.0862	97.8803	96.5825	85.3116	70.719	14.2943	5.23226	-24.2774	-9.09051	-0.54281	7.19503	1.35591	1.59696	-14.1008	-2.50156	-4.19019	-13.5132	2.66381	13.8772	-13.8577	-12.988	-28.7751	-4.31197	17.9259	15.1486	-6.70559	-3.51465	-21.3774
0.0411523	71.6765	73.203	89.1052	89.5308	53.0271	65.291	91.9502	86.2434	85.5308	85.7275	80.6789	85.3948	49.1474	64.8417	63.6643	61.8275	64.9837	62.593	62.1725	52.5344	77.6503	71.8616	81.0137	81.927	59.147	62.8058	-1.03757	-24.1369	-18.3123	12.7267	-9.20991	11.8145	15.6984	11.2872	10.5414	1.23211	13.6272	-1.80763	-20.0962	-6.30025	-20.899	-27.2545	23.587	-30.2869	3.35225	-5.21875	6.05815	-18.7757	1.57204
0.0137174	40.8741	29.2518	60.3102	62.5107	21.2469	36.4329	68.5865	70.6401	53.3313	62.2758	55.1111	69.7685	23.4842	12.9563	38.5014	33.6797	38.0387	30.5975	22.1177	27.2409	52.5515	36.4328	49.4773	52.2459	32.5994	60.2531	-16.6487	13.1267	-13.8765	5.45431	17.4347	-9.07588	22.5684	13.2638	-12.01	15.9179	-1.31041	2.56384	-5.26721	4.91315	12.0744	-3.83944	-2.66277	-31.6612	-5.45767	19.5087	-3.4703	10.0353	-3.70025
0.00457247	20.7528	5.13626	36.5063	24.082	5.36006	24.7905	52.5456	33.1756	30.3145	39.8145	21.0298	41.7716	3.76412	2.91243	27.8306	24.6707	33.5502	13.9987	16.3421	18.1706	30.5586	26.3249	22.0938	30.2507	33.2376	43.1929	28.9916	-6.49511	-1.58464	-3.6508	-15.5717	-4.20622	30.1133	2.03085	-26.4468	-20.8214	-8.62382	-3.1543	-13.7481	-24.145	-10.5964	-20.991	6.82013	-24.5147	17.478	15.4472	13.2262	-0.27747	-15.6165
0.00152416	7.70937	9.26167	26.6355	6.54584	-29.739	5.11545	22.4659	20.8168	-3.03757	22.6054	24.2304	19.836	0.267325	-0.2692	25.4179	2.68324	23.2653	22.1244	3.8927	14.9244	7.34807	13.8033	5.43392	13.4033	37.024	4.47777	-7.942	-9.9981	-7.2228	5.68777	-15.0446	-2.74086	20.182	-5.94793	7.7038	-4.09459	-6.75921	-20.7852	-10.2491	24.0076	-0.64496	-32.5981	-3.5853	-20.804	21.3902	-17.254	-11.5151	-12.1626	-27.8842
0.000508053	6.7307	-3.04664	10.057	16.9292	12.1829	1.79661	2.70788	-0.49328	-4.63529	-0.62891	-11.8483	-8.86356	5.73763	-0.363	3.25142	8.06141	9.47946	20.9972	-6.18845	22.2265	16.986	24.5263	3.86214	-1.43959	6.73261	-4.37141	-40.0019	-25.6346	-27.8377	-8.30841	-8.35213	18.8465	16.9278	-4.06774	-18.7803	7.65401	12.6534	30.4708	-2.63465	-16.364	-21.4593	0.141117	-17.9179	-6.6346	4.60654	24.3467	-0.511	0.231227	-22.9548
1-1D (µg/ml)	WT		Alpha		Beta		Gamma		Delta		Lambda		Mu		Kappa		Eta		Iota V1		Iota V2		Epsilon		Zeta		Omicron BA.1		Omicron BA.2		Omicron BA.2.12.1		BA.2.75		BA.2.75.2		BN.1		Omicron BA.3		Omicron BA.4		BA.4.6		Omicron BA.5		BF.7		BQ.1
10	100.059	99.3467	29.4229	59.2499	-13.0273	26.5165	2.90176	-11.2755	100.064	100.064	99.7216	99.7636	95.7513	91.1608	99.902	99.6229	100.042	99.4735	99.6133	99.6277	99.8441	99.8512	99.7646	99.6109	98.2051	99.4708	26.2683	-32.903	-21.3191	22.0121	-0.41358	16.9997	16.4482	27.2938	-1.84672	26.7427	10.7198	3.02382	4.25466	7.99723	-2.17403	21.5549	-11.2372	-9.45116	6.37134	26.6687	6.14035	-2.39907	1.62513
3.33333	99.6437	96.2585	35.4815	61.988	17.789	5.67855	5.15153	11.9385	99.8736	99.8836	99.8757	99.9737	80.1153	72.0203	99.8311	99.3792	99.9851	99.4545	98.8614	99.1408	100.012	99.9118	99.7903	98.5094	88.2106	96.7212	21.2187	21.1618	5.99433	15.548	23.2732	17.1608	5.76863	-20.7643	7.93521	-11.0236	13.5552	-37.6389	0.666115	9.42957	6.50523	3.69922	4.98605	-71.9628	15.4237	3.44217	-17.5756	13.4115	12.5323
1.11111	99.6437	97.5947	38.4235	25.8693	15.6284	1.86916	-14.4428	34.1974	100.164	100.094	99.6655	99.6375	58.5784	60.3373	98.4711	98.9672	98.5734	98.4028	93.5378	97.8474	100.072	99.9902	99.1882	99.3291	81.0966	92.0513	17.0044	5.69029	21.9135	23.1406	21.3825	4.88237	18.5233	7.87135	-12.5362	18.8264	16.4806	3.13634	22.8751	21.5043	13.3728	10.2803	-17.786	4.24186	26.3163	3.11627	10.5369	-35.0772	27.9112
0.37037	46.2232	77.1649	-8.53086	19.199	32.0031	-7.79645	16.0484	17.8835	100.184	100.194	99.1191	99.1191	45.33	43.0875	93.9347	89.2609	92.0074	90.5767	84.5038	80.972	98.1332	96.8607	91.0036	91.7721	66.0393	73.7643	15.144	25.3951	21.1246	22.1545	8.93222	9.37265	4.1916	25.5784	1.48115	9.44788	24.019	-9.06022	5.37897	33.8563	5.23283	20.7207	-13.1721	10.7907	37.7045	30.1821	13.4538	14.4684	15.9814
0.123457	39.0669	55.874	32.2483	-17.1527	4.56984	1.49959	16.5889	6.77287	93.5563	87.309	94.3558	87.379	40.1151	27.8868	62.1002	56.9657	58.9312	72.2148	57.7533	67.856	79.5062	79.0998	65.7962	73.1996	61.1948	50.8511	29.8752	19.1116	-6.17784	31.511	10.984	-11.7682	1.72921	9.44838	-22.5703	11.7673	-11.0855	10.5623	8.87511	9.02913	17.5945	20.8218	-14.5116	8.11163	12.8354	14.9501	2.46248	16.7512	13.3601
0.0411523	35.9489	38.1463	-24.6969	-9.4047	13.2973	30.6954	18.0217	17.0539	67.0655	72.3016	56.4734	42.0853	26.8095	31.4441	35.2938	37.4247	40.9199	48.528	48.7798	45.974	50.4393	50.2753	45.5842	55.4084	21.9149	45.9193	19.1306	15.3718	26.8875	22.79	6.45075	12.3375	1.02888	-4.3576	-15.612	-9.71259	0.931057	-21.8869	13.7882	14.2964	8.6624	15.8502	4.98605	9.6	17.5713	16.9325	22.0355	7.02811	-5.28115
0.0137174	11.4806	37.5524	-0.78281	-18.347	38.968	17.4763	-3.89782	-17.0319	54.3907	56.1428	33.1891	37.1819	19.5192	16.859	10.6772	14.2687	3.36216	-9.72239	19.9552	33.8144	43.3321	24.0991	30.406	19.2625	16.503	34.5281	22.6235	9.79071	14.8906	15.7233	9.3082	10.4146	1.2312	26.2701	8.43943	-12.6371	-15.7886	11.2824	4.96313	11.632	9.58931	11.9993	-34.7535	18.8279	38.5746	28.0895	10.4946	-7.55654	-3.3172
0.00457247	-10.9387	2.89893	-1.24886	4.40197	9.34579	48.9748	2.57608	15.4703	25.5572	33.1961	6.58459	16.7977	16.3929	34.7595	6.10409	1.82907	6.8299	-12.0437	11.6961	25.9414	24.951	27.6634	-4.3181	15.753	3.74795	-21.0747	-12.5908	3.48265	-8.69774	6.18634	2.55129	23.8103	18.7723	33.5743	1.43073	20.9442	14.4778	-25.7349	9.10614	11.6474	-11.6959	3.79191	4.09302	-4.98605	6.29424	28.7503	28.7149	10.5792	11.8588
0.00152416	-4.31684	3.81946	13.1112	9.06244	4.02971	-5.40848	13.0697	3.71982	8.12695	4.65291	-5.05753	4.25897	33.9152	16.0675	-16.3475	-11.2662	-12.0911	-14.9335	27.9175	8.13555	11.6062	23.5752	23.0923	-5.15066	0.703764	1.07474	11.0816	-14.1094	6.00529	2.39854	3.15286	10.8551	4.91095	10.5274	8.79239	-4.46868	-7.14748	-2.55689	4.11605	1.3459	-1.26397	8.0894	4.98605	12.1302	-5.08399	28.2547	-2.69499	4.06891	-0.16028
0.000508053	-12.661	-25.4296	-37.4549	-40.3095	10.9662	-8.6696	-9.3411	-22.3484	-15.2803	-6.51007	-3.9896	0.504352	-2.35189	3.91395	-14.6242	-10.5973	-8.6707	-16.9611	0.732067	6.21987	2.16086	2.25709	-1.5841	-21.9171	-2.0502	2.36225	4.7601	-34.9912	-4.9975	4.70152	11.7682	5.20464	1.12398	7.77624	3.54847	-13.7968	-19.5466	-29.2003	7.41197	3.70021	-16.2631	-5.27497	-10.9395	1.56279	-15.9766	3.19887	1.70154	10.6637	14.2528
1-2D (µg/ml)	WT		Alpha		Beta		Gamma		Delta		Lambda		Mu		Kappa		Eta		Iota V1		Iota V2		Epsilon		Zeta		Omicron BA.1		Omicron BA.2		Omicron BA.2.12.1		BA.2.75		BA.2.75.2		BN.1		Omicron BA.3		Omicron BA.4		BA.4.6		Omicron BA.5		BF.7		BQ.1
10	100.059	98.9607	89.31	94.8735	17.9596	25.692	3.90724	18.2731	99.9137	99.9237	100.114	100.016	99.5636	99.7659	100.093	99.8665	100.146	99.9851	99.9676	99.4779	99.9474	99.2096	99.8799	99.8799	98.0742	100.344	20.9719	-46.2294	-10.2206	21.8368	0.954938	18.1996	3.77659	-1.78454	3.77659	-1.78454	-15.271	-17.5213	0.989546	4.85532	-3.48856	-8.57814	-15.4047	-3.2	13.3414	23.1605	30.6172	18.2731	-3.13866
3.33333	99.9703	96.2882	74.5713	63.3279	-24.1711	-0.77467	-19.9981	8.33137	99.8836	100.094	100.086	99.9457	96.1339	98.605	99.8798	100.039	100.364	99.8714	100.146	99.9157	100.033	100.008	100.072	99.9952	99.689	99.9073	9.79071	12.9799	-2.68286	2.87186	25.1005	8.37689	-4.16393	10.6657	-4.16393	10.6657	-39.3491	-14.3484	6.51868	18.4086	7.9293	5.21598	-56.7814	-2.0093	-10.3785	11.5984	17.5121	-28.2287	-11.311
1.11111	98.6341	100.059	67.6679	53.4535	-4.07235	-44.4121	-14.0029	5.49088	97.8412	100.124	100.114	100.128	86.4119	89.5558	97.8819	99.2552	100.288	100.184	98.8585	98.3054	99.8726	100.197	98.4197	100.123	96.3284	94.1462	18.599	7.91135	1.95155	3.52922	3.02078	4.87061	18.8829	-7.56701	18.8829	-7.56701	-19.5916	7.72693	-4.83222	-0.92024	-4.27222	18.3023	-27.3116	-51.7209	15.0403	5.22704	-23.029	14.1302	2.64768
0.37037	80.7579	91.9825	26.1606	56.978	-3.04893	9.00465	-29.965	-11.0745	98.2317	96.9402	97.3959	100.044	64.255	62.9096	94.9846	92.8803	93.6181	94.4045	86.6327	92.155	96.9534	98.1617	94.4491	91.2725	68.3961	62.3732	32.2861	22.1679	15.548	18.6047	9.32544	9.80992	15.3139	0.096836	15.3139	0.096836	-12.1431	-12.7507	-14.7816	4.85532	-8.55286	1.54204	-31.1814	-2.15814	-14.2102	15.5973	-3.6673	4.02663	-5.10261
0.123457	53.9141	60.5063	41.9479	18.3834	-29.1177	-0.26296	-38.7252	8.1177	84.0953	89.9321	86.1601	88.2896	25.2706	28.5508	79.4439	73.8753	79.6619	68.965	68.5993	75.1328	88.6842	90.4985	83.4337	73.9169	54.4735	54.7354	40.6198	25.1483	6.34492	16.4683	11.5824	-13.445	-11.9938	21.373	-11.9938	21.373	-38.584	-3.14197	2.29867	15.9752	-4.19638	-3.10094	-24.0372	-50.5302	14.4749	11.1974	2.5893	8.63454	8.14186
0.0411523	57.5368	52.1324	-4.48207	-3.3752	15.5716	0.163463	-27.225	-12.7586	38.6124	71.831	64.571	74.3078	5.14953	33.5678	50.0947	49.4922	40.9104	55.7762	34.6009	41.0566	62.5151	66.7424	65.207	62.2354	45.5701	44.5226	32.0773	18.2193	11.6805	12.2612	6.59582	13.0713	-4.77261	7.89901	-4.77261	7.89901	-20.7842	-1.74679	14.9895	2.40648	10.1539	-9.42079	-33.7116	4.98605	6.04017	12.0328	2.12429	16.0748	-8.15403
0.0137174	3.78976	28.8816	-24.2308	9.87803	-4.95363	0.675171	-0.26551	27.9006	37.5411	56.0927	31.4239	35.0665	9.44987	12.862	4.9124	13.6618	8.99961	21.8378	34.0939	30.5851	37.3156	40.3381	16.8929	42.792	23.0496	40.9875	7.68355	13.2457	43.3435	26.8656	9.73902	10.9561	3.83192	28.2345	3.83192	28.2345	-14.4609	-12.6382	-27.4262	8.25905	-8.04727	-12.2268	-46.5116	-12.4279	-6.892	9.05563	10.4946	1.53245	7.60624
0.00457247	6.69983	-4.28715	-0.37502	-9.25906	-0.68939	36.4095	-5.63228	-8.058	5.35372	19.2098	-0.01401	-28.608	-21.8617	9.19044	-15.4837	10.7158	12.3537	-18.3823	27.8398	17.4115	20.2426	27.168	8.31119	8.99004	31.8658	17.114	18.4851	-12.9894	11.056	3.2334	2.30642	5.69132	-6.98599	-3.44458	-6.98599	-3.44458	-47.7877	-33.4759	-6.6869	-0.65841	-3.60653	2.37626	-20.9116	-29.9907	8.83601	6.51914	-4.72416	5.04122	2.03902
0.00152416	-20.2034	-7.58324	-20.1529	-46.9798	19.9211	-7.48374	-21.1544	-0.68027	-14.6495	13.2529	-46.5965	-18.8852	-10.06	16.151	-19.7542	-31.7509	-23.8397	2.74631	21.7873	14.5394	6.36317	6.69821	2.95719	15.8042	30.6001	3.75887	5.65232	6.92421	16.7313	22.2969	2.96815	11.4406	1.21494	2.24641	1.21494	2.24641	-39.8892	-35.4561	8.10504	-3.86193	-32.4672	-19.3387	-19.5721	5.13488	24.8897	2.08589	-0.03171	15.3984	-3.17924
0.000508053	17.7165	-42.2664	-34.1344	-15.4924	-32.4153	-32.4438	-27.225	-16.0642	17.0673	-33.3713	-44.2148	13.0571	5.92781	-11.2999	-12.2719	-14.0173	-29.6761	-13.6639	9.23311	18.319	2.58144	18.5673	-18.51	-20.6235	5.72286	12.1822	3.00009	-3.3838	-0.06437	-19.2375	12.445	5.22511	6.76811	3.74805	2.76811	3.74805	-29.5603	-21.4818	16.7453	4.42408	-12.8082	-27.8579	-17.3395	-40.4093	-1.78077	-5.68901	-13.6863	17.5121	4.90378
2-2E (µg/ml)	WT		Alpha		Beta		Gamma		Delta		Lambda		Mu		Kappa		Eta		Iota V1		Iota V2		Epsilon		Zeta		Omicron BA.1		Omicron BA.2		Omicron BA.2.12.1		BA.2.75		BA.2.75.2		BN.1		Omicron BA.3		Omicron BA.4		BA.4.6		Omicron BA.5		BF.7		BQ.1
10	99.8815	99.3343	99.4988	99.9512	18.7463	8.71533	27.596	0.502337	97.7012	99.1699	92.3384	93.0529	22.5312	12.9456	22.4422	18.5526	6.36564	-24.4461	4.30706	17.1724	99.5732	99.8476	99.9312	99.944	16.6776	11.5275	31.6786	25.1863	34.5787	16.6655	20.7741	24.822	-1.23119	0.733183	0.92651	15.8515	27.7095	-3.20947	-1.39769	12.9873	7.39001	6.72432	-14.3628	-14.5116	3.57335	2.22916	13.792	-19.6047	-7.48045
3.33333	99.5532	99.772	99.6585	99.7915	12.6163	-3.28082	19.1888	12.0375	92.8907	97.6586	88.7659	83.6944	10.9185	9.80603	2.8657	2.38282	-10.8499	-3.40277	23.0635	14.3637	99.926	99.9332	99.9696	100.059	-15.0082	11.353	24.9775	-9.81918	5.78616	26.0877	2.97899	-5.3359	19.63	11.7724	1.78369	-7.89739	-8.92521	15.918	8.16664	25.5857	0.252794	6.12604	13.7674	7.36744	-10.7561	20.8975	-24.8468	21.3168	-1.60484
1.11111	95.313	100.018	99.7117	99.3657	9.97654	38.867	20.4214	32.6542	90.0704	91.3795	63.6884	55.9971	14.2383	9.96873	2.7328	-10.3714	0.027071	-3.90493	30.6571	12.1945	100.118	99.8441	100.149	98.5734	-4.83906	24.0535	17.5929	-2.94718	18.9444	9.92755	18.3646	6.55379	16.2822	9.69739	-40.1677	18.3222	-5.23473	-0.3066	12.6947	3.23816	4.86207	7.59224	2.60465	-36.3907	5.75457	12.505	24.9524	14.8489	5.60983
0.37037	99.6079	99.8815	97.1301	99.8714	35.406	-16.6848	21.0028	19.9098	79.8109	72.7655	42.0853	36.2853	29.395	6.64454	9.657	-9.63596	6.60251	3.56113	19.7075	5.92891	99.5732	98.0762	94.9102	96.1014	1.70758	5.24277	35.6651	-6.64895	22.4394	19.5689	15.6923	14.4218	1.5632	5.02161	-3.30896	-24.8393	15.2654	-4.91969	7.36577	26.7717	8.78037	8.46017	0.074419	-53.2093	20.479	8.22165	17.7235	1.02515	-7.65899
0.123457	83.3584	95.9969	94.4952	95.7461	5.48898	32.1503	6.94435	24.5145	49.4688	44.1581	40.6984	24.6432	18.2264	12.2728	-0.65177	1.92653	12.2779	-10.5277	4.55192	19.2177	87.6292	91.7674	84.4327	62.2867	5.59193	28.8107	-0.02373	23.5917	21.4533	19.6565	4.78391	25.2776	3.38924	-21.5943	-10.0151	-26.5032	-1.74679	21.7462	20.7189	18.4394	-4.85364	10.5246	-4.3907	-51.8698	-5.5025	-2.34155	-13.475	3.94208	-1.4263
0.0411523	46.674	72.3613	77.6482	69.3178	5.92894	-23.8414	21.7586	3.70009	17.8069	1.09797	32.1104	8.81215	-1.63956	13.2577	9.82534	3.39731	-7.70428	-33.0017	21.168	12.8801	65.8977	72.7661	53.2182	41.3702	-2.91871	17.0267	9.65782	-5.52893	29.769	14.8906	8.93698	17.0328	23.614	8.56303	33.0959	7.27972	3.36137	-9.21774	22.6441	22.7981	7.44899	11.3589	28.3535	-25.0791	5.81965	-13.1791	-15.1237	19.6682	-20.6681
0.0137174	29.1661	13.9288	29.8483	49.6762	17.7784	-47.7751	-2.7303	-0.20698	10.4209	2.71565	12.1044	4.39907	25.3717	28.7838	2.30308	-13.9686	12.4579	1.98833	19.7276	16.9967	45.214	46.7324	33.8387	13.3322	20.7365	19.6454	23.3639	29.4576	4.7563	14.6825	22.1322	7.96443	19.4363	4.71727	-12.5867	-14.3514	-4.44713	-33.5659	24.6	18.2546	8.9489	6.93498	5.87907	0.223256	1.43617	32.0214	2.63158	11.1287	-10.824
0.00457247	48.8898	9.60653	9.30181	40.3078	-19.3832	14.6694	34.7241	37.0497	-18.7612	9.48436	-19.5296	14.0098	26.8271	9.37952	-9.17523	-1.33401	-8.57595	-13.7491	2.86381	17.5757	32.6	29.5133	13.076	-3.92103	-0.12548	15.5428	19.4912	24.7117	17.783	14.7373	13.1426	6.25589	6.34965	21.622	-16.9734	-28.268	-7.23749	-21.0093	-15.3976	9.38336	6.40411	11.5106	-26.8651	-30.1395	-1.63667	18.0229	-4.42824	3.43479	0.61069
0.00152416	9.46975	2.51858	-1.8905	22.9285	-4.7314	-5.56859	22.8982	30.8519	-7.43743	-0.57293	7.71938	-4.8754	18.7057	10.6503	-17.1316	-24.8976	-15.4735	-23.2617	19.4396	-6.5994	8.05977	5.60754	18.9679	-5.54773	23.1369	-26.3993	27.3883	-4.37094	-6.24358	7.1228	8.98079	26.3729	13.9581	24.3334	21.9526	-0.83827	14.1402	27.0119	-5.49448	-0.19637	11.7128	2.17403	-4.68837	-5.87907	0.378846	4.8174	6.30945	17.0049	-10.5238
0.000508053	-5.0932	-0.6342	-7.0538	5.22977	-0.8808	13.5549	-2.6843	2.50448	-4.63842	-24.9339	-19.2354	-24.1669	-15.1342	-8.96509	-24.9419	-28.2954	-0.44666	-31.0784	7.42113	0.299956	2.5823	0.050791	-15.8587	-13.4634	-28.1015	13.0115	10.569	-10.8633	14.9016	-6.17784	-11.2063	6.87797	35.4833	16.1439	10.0025	5.76705	-34.331	-19.119	11.9554	-0.88944	-6.36198	-3.27789	-17.3395	-46.3628	-11.9235	4.33559	-3.75185	-12.3758	-15.7582
3-7D (µg/ml)	WT		Alpha		Beta		Gamma		Delta		Lambda		Mu		Kappa		Eta		Iota V1		Iota V2		Epsilon		Zeta		Omicron BA.1		Omicron BA.2		Omicron BA.2.12.1		BA.2.75		BA.2.75.2		BN.1		Omicron BA.3		Omicron BA.4		BA.4.6		Omicron BA.5		BF.7		BQ.1
10	99.7127	99.9375	99.8592	99.7999	26.3376	53.7869	41.0863	1.26518	99.9467	99.7867	99.8584	100.058	10.2999	-10.3039	17.3736	8.05439	27.2904	33.6482	14.3145	22.6318	99.5518	99.9577	99.9184	99.739	79.2199	77.8232	-19.197	-15.4762	41.1633	31.8178	19.1181	23.3413	8.61836	-17.6656	-13.696	-13.4943	8.73956	-19.9291	-0.08856	-6.665	7.39844	11.0218	0.372093	-85.8047	19.4772	26.4149	-7.68337	24.6565	-0.78517
3.33333	99.8982	99.8307	100.215	100.037	38.7876	52.5419	35.9744	8.01278	100.107	99.7067	99.9917	99.525	18.655	21.4361	5.53731	30.0089	37.247	16.6542	21.6876	15.7098	99.7548	99.9645	100.328	100.098	51.593	52.6405	10.7589	-22.9747	-3.78942	9.86182	9.38383	17.6987	7.81601	4.82794	-23.5787	-11.8303	13.1051	-48.9128	-2.84543	-8.06653	2.99139	-2.05606	-36.5395	-53.8047	14.7628	9.82966	8.0427	0.686958	1.85236
1.11111	100.179	100.151	100.096	99.5925	25.2112	48.5697	33.8275	43.1821	100.347	99.7067	99.9917	99.9917	27.5865	18.7518	8.83348	43.643	48.3231	29.1298	23.5374	27.1498	99.775	100.154	100.303	99.9568	52.5095	-4.27169	3.64007	7.30388	23.4692	-6.19976	-3.48717	1.89254	12.2151	-2.44856	-7.09063	7.53183	13.5777	-19.7716	-15.2436	4.99394	-1.62631	-22.7346	-11.5349	-10.1953	14.8069	11.6469	-5.52737	-3.79412	-15.1333
0.37037	100.1	100.084	100.393	99.9185	42.2262	14.0655	7.24601	24.6773	100.08	98.5602	100.058	99.925	22.6089	26.317	27.9712	28.3508	5.93792	33.4083	28.5001	28.5645	99.43	100.029	100.2	100.174	24.1408	20.2128	22.9652	9.39205	15.0221	-0.10819	11.9423	5.68637	14.4285	-0.26284	5.6662	-4.41825	-3.77205	-18.8265	-12.3482	0.974145	8.42646	2.04763	-13.7674	-53.507	34.9626	19.5208	8.2118	-1.93405	-17.5031
0.123457	98.4373	96.0551	100.393	99.6518	24.0848	54.1426	54.4281	47.0671	95.5208	92.8812	88.3926	98.9251	16.7124	24.7088	17.5933	37.7299	22.812	-1.09962	23.7243	28.4614	99.1425	100.049	96.1142	100.187	18.3361	32.4332	5.00688	11.2904	12.3269	5.87381	22.0007	11.2764	11.6064	0.207505	17.9188	14.2884	7.92945	-4.40213	-1.99834	-1.5363	-3.27789	-16.0777	-16.2977	-62.1395	16.6907	8.06646	-15.9269	2.7584	-15.036
0.0411523	88.1217	89.2173	97.5772	96.2138	42.1669	86.7497	27.4377	15.6294	69.8717	77.3105	66.8611	94.9921	35.2001	21.8834	35.5724	15.1961	25.4911	46.0439	25.632	34.262	91.8832	94.5623	88.5315	93.7062	16.3721	-17.4523	3.33634	7.94931	9.40166	-8.17185	5.77399	-2.25177	12.8791	12.5471	-2.25009	-0.2332	-16.6887	-38.1565	8.42847	-17.3228	5.02217	-19.0017	-11.6837	-19.7209	8.77134	9.77359	8.33862	-13.8977	16.6388
0.0137174	51.3147	56.9951	84.8331	81.1877	32.3255	23.3141	46.607	52.0767	51.1281	65.739	85.9262	75.0604	20.6824	0.582403	14.9364	16.2648	8.577	36.5672	16.2802	28.7547	74.0427	65.4844	49.6061	45.0591	30.1637	-20.0709	-3.42176	14.6505	8.83195	26.7999	-1.35807	17.9265	11.6618	11.8831	-9.5109	5.06114	-3.63703	-10.5679	25.1853	23.1215	2.25829	-13.9458	32.9674	-12.2791	5.98936	22.3293	-18.717	-21.6762	2.9236
0.00457247	25.6043	33.9928	78.3722	60.9158	8.31481	36.8312	39.9105	29.7891	20.7066	49.9284	42.3298	19.665	1.44089	21.6577	9.60259	14.4669	-10.6963	28.2501	33.1405	24.7329	54.2673	38.0438	51.2713	5.49329	12.1386	26.5412	2.67192	-13.8057	-5.56431	-8.56626	4.36335	9.8482	20.2663	14.5115	14.6918	4.55691	-19.8841	-31.2481	18.1314	11.2932	9.3618	-12.1678	9.00465	-3.94419	27.5498	3.40763	-22.1412	2.9275	-0.75271
0.00152416	6.79912	6.56876	44.4374	20.5498	-17.4744	24.2626	40.1661	-13.1502	39.1835	-4.51591	15.7945	4.73294	6.47495	0.924993	16.9141	7.79469	22.1322	44.6044	21.2558	14.756	9.34815	16.7056	9.50239	1.49701	36.9285	29.7272	-2.62446	-8.33847	11.4833	5.69852	9.75182	7.92938	14.6775	-6.29431	-30.2345	7.88478	-10.3879	-18.4664	4.22386	8.7827	-21.142	-40.7925	-15.5535	-25.6744	14.124	8.12153	2.67385	-15.335	-4.85915
0.000508053	11.3333	-0.57801	32.9974	38.9249	11.5755	-1.88232	-5.07348	29.2268	-44.2426	-28.8319	0.733272	2.73111	-20.1826	21.428	17.1438	25.6739	19.6131	14.215	-5.51375	-12.1167	7.73459	-4.25377	-31.1778	-19.6244	16.4157	-0.6601	-2.45361	-16.6532	20.6316	-2.80338	18.1806	17.0416	32.6889	19.0213	1.22904	3.64931	-24.4747	-7.39501	-21.05	-11.0236	-3.1515	-17.6871	-30.4372	-13.4698	-5.54656	-1.58687	14.6798	5.16804	-3.39836
13-1C (µg/ml)	WT		Alpha		Beta		Gamma		Delta		Lambda		Mu		Kappa		Eta		Iota V1		Iota V2		Epsilon		Zeta		Omicron BA.1		Omicron BA.2		Omicron BA.2.12.1		BA.2.75		BA.2.75.2		BN.1		Omicron BA.3		Omicron BA.4		BA.4.6		Omicron BA.5		BF.7		BQ.1
10	100.055	100.096	99.7201	99.4811	95.965	89.2335	100.259	100.032	100.049	100.058	99.8574	100.137	100.025	99.6202	99.9202	99.7218	99.6679	98.1164	96.8818	100.053	100.417	99.2104	99.786	100.021	99.5936	99.2832	97.7167	97.9664	98.4964	97.3071	99.3278	99.23	74.0216	53.4851	-2.35605	18.2481	38.0647	52.74	94.8332	98.3157	100.099	99.0251	100.228	98.524	98.3724	98.4208	100.297	99.0302	69.4827
3.33333	100.706	99.0381	100.16	100.035	78.8238	72.0212	100.202	99.3789	100.03	100.269	100.253	100.09	100.43	100.134	100.404	100.273	98.1634	99.8795	100.11	99.3336	98.5516	100.195	99.199	100.148	100.16	100.361	93.5776	91.7625	95.7637	94.8921	94.9181	98.526	51.5826	35.4667	24.5998	10.5022	15.2002	28.3823	87.2173	80.2522	98.2863	97.2657	101.689	100.228	100.147	99.7923	100.93	100.614	39.2766
1.11111	100.523	98.1024	100.223	100.286	68.5561	69.394	95.2903	97.1359	100.326	100.392	100.556	100.137	100.555	100.446	100.422	100.329	100.608	100.655	100.368	100.245	100.493	99.1133	100.353	100.256	100.215	100.215	88.4589	88.6701	87.3024	85.8226	94.2826	83.2535	34.1237	27.4368	-1.94294	2.96282	-20.9163	-24.766	74.7844	73.9056	98.431	96.2374	99.011	102.054	95.565	97.7755	100.455	97.8032	6.23927
0.37037	98.5499	99.5263	100.211	100.462	59.9925	34.7848	82.9678	90.3783	100.23	100.23	100.09	100.509	100.617	100.384	99.883	100.373	100.89	100.256	100.38	100.222	100.403	100.264	100.295	99.9719	95.7765	100.963	85.2705	66.918	79.5038	77.561	83.537	88.7876	7.292	24.499	-8.13968	-0.08391	-24.2527	-3.30135	53.4662	45.5899	92.612	88.5067	96.8198	98.7675	95.9845	94.5324	98.1594	94.3991	15.6456
0.123457	99.9942	99.7297	98.8899	99.0786	41.8856	30.496	68.0331	70.3613	98.3499	100.345	99.9971	98.391	100.43	93.0446	97.2796	94.794	100.702	100.138	99.4686	98.4451	99.0855	100.334	100.265	99.4338	93.4205	97.2376	58.2363	49.7467	47.3837	67.8832	71.6964	63.4735	18.0079	8.49509	-6.0741	18.2998	-28.1956	-12.7738	26.3548	7.41253	77.0895	75.7186	83.308	93.168	80.818	75.5097	83.9493	92.8158	-1.3762
0.0411523	87.321	89.1518	93.4935	93.5438	13.6814	21.1372	46.568	51.8491	100.183	96.4599	91.8039	97.7626	78.5688	71.4789	82.2234	86.1471	95.8595	99.0332	86.737	72.577	89.7728	87.1447	94.1215	97.7022	84.581	67.9428	37.262	39.9798	40.2388	44.7327	52.9333	39.5282	14.9023	-4.73892	-0.23883	5.75136	-30.4354	-13.3337	24.9227	8.94223	57.2409	56.7154	48.9805	71.7438	59.0202	43.1922	61.9415	65.7018	17.0101
0.0137174	67.9757	63.8869	75.3671	85.7448	10.1594	12.8009	14.2284	-20.8653	77.1882	72.1866	67.3873	79.3512	46.8592	46.532	57.6215	50.8961	60.62	52.392	50.5328	44.5944	56.835	50.9686	72.7257	57.5226	63.2308	47.2319	4.89784	54.9903	14.1831	15.5721	27.3161	32.6057	20.6379	-7.22904	18.0932	-29.725	19.3065	8.03756	-33.0106	2.36778	37.3999	32.7919	38.9988	37.4163	32.9145	20.6522	41.1608	54.4209	31.917
0.00457247	30.0987	40.2087	47.3788	45.731	22.7278	14.8601	16.4715	-3.17646	35.5426	42.2243	23.3256	37.0352	18.9829	-3.28393	15.4219	11.1202	20.1851	17.3406	16.6006	32.3802	32.7176	5.1955	27.4785	44.7263	43.9079	24.859	22.0307	32.7099	1.818	15.1182	8.84625	18.1936	4.29826	1.13664	-11.0315	-26.4717	-42.1943	-3.7913	12.2294	9.65826	15.0302	17.4904	-18.3354	6.86245	24.0566	34.3021	11.6323	27.6236	7.02385
0.00152416	7.21382	12.2587	21.7806	12.1576	14.9027	-6.54157	-17.2594	8.01036	-0.3663	9.2266	-1.69625	19.5781	6.71978	-2.67622	5.51669	4.75427	34.9721	17.6227	29.5234	18.67	24.4173	10.632	32.9571	35.9312	20.9141	-14.3346	-9.73806	5.63732	17.2063	-6.07134	20.7846	-2.23173	-16.0144	2.05994	-22.857	11.3284	-31.4853	-12.9371	15.9398	-25.9805	7.30709	2.01362	-7.185	18.1832	16.0055	3.21078	28.3756	27.4257	13.5307
0.000508053	11.567	2.70156	7.70465	-0.93714	-5.03621	10.7843	9.14608	13.6322	-2.29442	4.11993	-5.97905	22.0221	10.7555	12.0333	12.614	2.5166	-15.501	14.543	18.1527	-30.8168	39.8946	8.21885	40.5782	18.204	-1.73276	2.18355	4.37925	4.11995	17.6602	19.6757	13.1777	12.0826	-6.97723	10.9572	15.2014	-3.49212	17.2534	-18.9798	7.08706	-39.3247	-0.78164	1.70895	-2.51065	1.74985	4.90491	-2.48472	0.034635	22.1612	1.60006
13-1F (µg/ml)	WT		Alpha		Beta		Gamma		Delta		Lambda		Mu		Kappa		Eta		Iota V1		Iota V2		Epsilon		Zeta		Omicron BA.1		Omicron BA.2		Omicron BA.2.12.1		BA.2.75		BA.2.75.2		BN.1		Omicron BA.3		Omicron BA.4		BA.4.6		Omicron BA.5		BF.7		BQ.1
10	98.8144	99.7297	98.4748	99.6069	99.8405	99.1496	100.004	100.032	99.8962	99.9535	99.6014	99.8109	99.8695	100.103	99.7652	99.914	99.2213	99.6915	98.4226	99.7273	99.7998	99.8552	99.6001	97.4087	100.196	98.6257	63.9216	71.4509	73.2214	69.5809	85.5903	84.1823	12.4681	17.7561	-17.0733	-7.05525	10.3473	6.77768	75.9561	82.7583	89.9995	94.478	94.3853	101.08	91.2486	85.6349	100.059	98.0803	6.53775
3.33333	100.421	100.482	100.11	100.135	100.052	100.011	100.429	100.941	100.221	98.6171	99.6479	100.137	100.056	100.43	99.3561	100.001	99.903	100.068	98.67	99.9072	99.0231	99.7096	100.236	99.923	100.178	97.9134	45.0505	53.9627	49.7532	45.5316	71.1	57.7341	24.3031	13.867	-11.2381	-4.57656	6.05442	19.0265	58.9992	65.2482	76.9829	73.9058	78.6823	75.6391	77.5933	62.512	89.1346	85.8097	12.8911
1.11111	100.442	99.1195	100.424	100.274	99.7836	100.036	100.287	100.004	100.106	98.4262	100.393	97.5996	100.462	98.8722	100.385	98.4573	99.6209	99.7855	100.245	99.7722	98.4198	98.5863	100.207	100.021	100.342	98.6622	31.9608	19.1112	33.7566	32.7943	29.1738	27.5703	15.0981	18.5675	2.03331	-5.24787	1.27154	24.5327	31.0415	25.3784	57.8198	59.7467	69.1875	57.6232	38.0146	62.0239	72.035	66.3352	15.748
0.37037	99.3432	99.7704	98.3867	97.3678	96.8494	98.288	99.9468	98.1864	98.8749	98.7031	99.904	96.2031	95.3819	93.6522	94.856	96.3498	98.1634	93.5087	94.3287	92.158	97.2202	97.9483	98.475	97.4478	92.7265	87.5762	25.0366	18.9479	15.0456	18.4228	26.8272	-0.82376	23.9394	21.3654	3.3243	19.8489	-2.90472	18.0699	18.3483	28.5354	45.382	36.6535	55.4321	49.1022	28.3673	26.466	60.1207	44.0107	28.6081
0.123457	94.9493	92.3049	94.4998	96.6383	91.2897	90.7777	92.6782	99.3505	94.0355	94.1786	96.3893	97.879	80.4386	74.0811	71.1838	78.2687	86.1034	84.2463	77.7731	70.1364	91.2151	83.9619	87.1168	94.4835	84.8732	83.1747	14.7992	17.8147	17.5603	6.77493	32.4982	3.78147	-9.8031	26.1498	-3.38885	6.21611	-6.87101	30.0621	17.4369	23.5232	24.9012	19.9429	24.3914	-9.57091	-1.96223	4.4094	41.042	48.4835	21.9904
0.0411523	61.3035	68.5046	80.4617	82.2856	79.6503	69.604	72.7747	74.9326	63.9968	69.1035	74.9287	74.0209	22.1772	53.0609	37.7924	50.8341	63.7702	76.888	34.8207	37.8012	60.739	56.9113	67.1493	65.2318	54.9392	50.9212	20.6286	8.33593	4.89565	18.1323	12.9919	18.8682	12.0484	20.3022	-8.44952	-21.1012	1.71484	22.3629	12.7177	16.3303	20.2704	8.03066	31.8168	42.6506	0.696898	-6.71527	40.2899	32.0172	20.029
0.0137174	40.7987	53.7362	58.3855	46.3348	40.5541	45.5854	23.5129	50.7702	38.1007	37.8526	17.5531	41.8999	-5.77706	16.8326	9.88045	20.0336	46.3033	34.8075	15.116	21.4143	34.1253	23.6961	37.5258	38.4259	36.8765	30.9225	13.4451	0.067225	26.176	10.243	-9.55512	-8.87069	13.3634	40.0553	-17.7963	-18.2094	-8.45752	19.0965	4.45077	-2.25386	11.3362	14.9845	31.4516	9.05356	-15.1551	-5.98304	-10.336	4.86369	7.05796
0.00457247	27.2508	28.2272	39.756	61.807	35.1571	35.5879	36.6305	-18.8778	16.1469	15.1255	9.38318	27.4455	-19.427	5.06807	9.60151	-10.1594	-20.5554	-3.88775	-3.48657	0.269928	28.0301	16.3042	28.7699	18.3899	19.106	9.79157	10.0358	2.28566	6.2756	11.8136	25.7419	10.1075	5.36145	14.4826	-7.46837	-16.8151	-0.36163	23.5294	24.109	13.7591	13.5222	-1.74894	8.20146	9.6622	-5.23797	-51.6636	-16.4316	7.7532	13.164
0.00152416	10.0007	5.15927	18.1075	20.0195	20.0469	11.1792	10.4238	-3.11968	11.4793	8.8257	-4.76869	19.5548	-10.0933	-9.75049	1.2583	13.4508	14.496	-5.50984	12.7879	-43.1998	8.21885	3.29551	23.3402	9.859	11.5997	-4.2714	9.79568	6.72253	25.3407	8.30014	7.02762	-6.17209	36.3061	3.82261	14.8916	-11.6512	-12.8671	17.7433	-4.4727	-4.9227	7.26139	16.1803	21.8351	-9.81436	-33.5121	-12.3932	-2.1424	2.40913	-0.02025
0.000508053	10.8551	24.8504	-11.6167	24.8247	18.6327	-2.2972	-17.9976	-4.08504	-8.36515	10.9256	-32.3276	-18.6878	0.081806	-11.6983	-5.10138	-2.96909	-45.4041	37.464	-11.9106	-26.6779	7.69184	-0.53914	-1.98843	2.82594	3.08746	-1.6451	-4.09114	-2.7569	4.87749	4.14213	16.8052	3.85969	-8.2083	22.9881	-7.72657	2.23987	7.87425	21.8496	-4.53214	-3.214	-7.51464	-13.6155	27.7998	-4.70177	-2.34761	-12.1363	8.38652	11.7906	-8.68467
13-2G (µg/ml)	WT		Alpha		Beta		Gamma		Delta		Lambda		Mu		Kappa		Eta		Iota V1		Iota V2		Epsilon		Zeta		Omicron BA.1		Omicron BA.2		Omicron BA.2.12.1		BA.2.75		BA.2.75.2		BN.1		Omicron BA.3		Omicron BA.4		BA.4.6		Omicron BA.5		BF.7		BQ.1
10	99.9128	100.076	99.7956	99.5189	99.686	99.9868	100.004	100.117	99.8867	99.963	99.5316	99.5781	99.8539	99.5111	99.8396	99.852	99.1508	99.7385	99.5585	99.6035	99.8761	100.029	99.8153	99.6784	99.758	99.8859	14.2518	-9.16184	15.8717	30.4429	16.1618	22.4138	40.9226	13.895	22.5859	21.7596	32.5119	-22.3395	-36.9487	14.345	43.7521	39.6925	32.7906	61.0316	16.8829	36.5374	65.1873	45.4357	64.4768
3.33333	97.0242	98.3465	97.6572	99.8711	99.491	99.7348	99.0098	99.4925	100.192	100.259	89.4996	98.5307	97.6568	99.2774	96.604	96.604	97.5992	100.232	96.1057	97.3879	97.7195	99.3005	97.1054	95.2955	87.3022	88.672	10.7464	24.8445	30.4974	19.7029	10.8873	30.535	11.1531	5.24954	7.61038	4.09889	20.8697	-15.4102	-16.0212	23.1977	18.8004	28.2296	43.8679	33.3993	-16.7866	2.76511	15.8676	21.2112	13.9741
1.11111	78.818	77.6179	92.0972	86.9273	91.5498	86.9249	87.0564	91.2869	89.282	96.4408	74.0209	60.4277	73.9565	69.204	76.5889	77.4196	76.1358	88.1487	55.639	48.992	79.8152	74.5105	85.6884	84.9253	76.8555	64.7284	7.48121	-0.20168	18.6135	10.1249	8.49178	3.57181	14.4546	16.1053	6.21611	23.9801	-2.34478	20.2631	1.58666	10.2116	5.31918	11.3058	31.8168	2.8454	3.83133	-12.9841	20.5779	41.1212	3.75764
0.37037	67.9554	54.3872	66.2348	71.2916	65.353	60.0534	56.3068	47.8173	46.2332	66.0681	22.7204	15.8074	34.6429	16.1314	33.441	33.5898	51.3576	59.186	-8.44651	15.0373	34.361	23.0859	42.0946	57.0824	42.3556	37.26	2.82346	5.10912	5.25902	0.773953	16.8493	17.6335	31.102	3.79463	-17.7446	3.3243	12.8438	14.0103	3.83238	16.3954	11.6333	8.85324	54.4583	24.8783	13.2089	-19.6769	1.73668	10.3656	-11.6098
0.123457	51.4783	41.2258	56.2974	25.1014	31.9709	43.6591	42.3658	21.2983	33.0323	19.3445	-8.12045	8.00989	-4.01628	0.549269	40.3586	21.0812	25.216	-12.7035	-1.78827	-11.6407	25.6932	19.702	33.9843	21.4716	45.022	41.0406	-6.42482	8.47039	25.2953	23.8155	-3.22806	7.68826	22.0928	2.7874	-6.74542	-34.889	15.9935	3.93129	-15.533	-11.7901	4.94597	0.741658	22.8089	6.49726	-10.2222	-14.4614	0.826283	12.6218	10.2048
0.0411523	6.60356	61.8731	41.8315	65.4926	21.5181	23.1275	19.9354	16.7554	23.5157	18.1513	-4.07041	-6.18854	-5.23169	-10.7945	16.6616	12.9363	35.1131	8.14869	-15.3522	8.32279	18.1973	2.22763	21.0216	16.7268	47.2319	29.4432	6.47283	-9.92053	13.7473	16.48	-0.63917	-1.60597	16.609	18.5675	-12.1676	-16.2987	-18.5832	-2.25145	-3.06753	-10.7811	10.5822	14.4285	7.71455	-27.3433	2.41827	-15.412	25.0111	27.4652	-9.87858
0.0137174	31.4006	20.66	13.8935	36.1584	29.1992	-5.61347	17.8627	7.13018	-12.145	13.9515	-3.83765	9.91853	-6.61849	-20.1282	17.3063	2.86992	-5.43932	3.18836	-0.32616	4.18389	6.56156	-7.6121	18.0964	9.21331	29.3336	31.3609	5.97597	-5.82939	1.41854	8.04594	-6.66559	11.8326	30.6264	15.5737	9.26285	3.63413	-16.4368	16.7867	15.9398	1.48901	18.8461	10.3461	18.0615	-24.0566	0.568437	-32.8313	2.1325	10.7219	0.679039
0.00457247	14.7811	17.4866	8.06944	20.9126	21.1361	20.3883	15.8468	-31.9101	1.43774	17.7314	-10.5412	-17.0585	-15.064	5.5667	-2.529	3.372	22.395	19.4328	-47.7548	10.7746	-3.1811	-14.5672	25.5708	-2.27214	32.548	23.5258	5.59891	-1.45975	16.5617	1.16433	-20.1794	4.20561	13.9789	30.9621	-8.44952	-25.284	11.6772	4.51457	18.7063	-26.4361	8.00019	2.76765	4.91479	16.479	-40.4618	-29.2344	18.4009	33.2839	4.53368
0.00152416	4.48798	11.8722	11.6545	22.8372	12.2602	12.756	3.77981	23.9956	0.28278	-9.291	-8.28339	-3.4129	-2.66064	-11.2152	-5.60966	11.3681	3.07082	8.03115	-3.26163	-13.249	-12.5493	22.3231	7.91215	22.2054	17.2248	5.91969	-4.77299	14.828	9.00827	2.29031	17.3112	22.3601	25.2544	1.44441	13.962	-4.26672	-11.7239	2.71807	5.06916	-9.25142	17.9397	7.37564	-12.0055	10.0274	-14.9239	-26.6395	-3.44862	9.13859	-1.71732
0.000508053	-7.2457	1.12043	8.59775	2.11956	7.09075	-5.6029	-6.0612	-13.0288	-23.952	-2.0272	1.23072	-10.5412	0.222045	-12.5241	-8.34321	-16.6492	-5.46283	-20.2968	0.292422	-14.0588	4.70161	3.17763	23.2424	6.57185	8.2209	27.6534	-1.69024	6.95301	10.706	6.01232	8.66366	-6.40778	10.9292	26.3176	-14.4914	13.2391	-15.2702	-31.2987	15.0936	-11.4321	-7.40039	-8.89323	-14.3183	25.2435	-30.7887	-43.4935	1.34085	14.4822	-10.0236
13-3B (µg/ml)	WT		Alpha		Beta		Gamma		Delta		Lambda		Mu		Kappa		Eta		Iota V1		Iota V2		Epsilon		Zeta		Omicron BA.1		Omicron BA.2		Omicron BA.2.12.1		BA.2.75		BA.2.75.2		BN.1		Omicron BA.3		Omicron BA.4		BA.4.6		Omicron BA.5		BF.7		BQ.1
10	100.055	98.5296	99.7704	99.8711	99.8486	98.0767	100.259	99.9752	100.011	99.9248	99.9971	99.3454	99.8851	97.9217	98.7611	99.914	100.068	99.9265	99.4798	99.8285	99.883	100.119	99.7371	99.7175	94.7173	99.5571	11.8124	-3.15959	12.0769	11.0237	18.0202	23.0261	21.3374	24.555	32.1392	-2.56261	5.12118	15.5268	-29.2677	-11.074	37.2933	24.1624	54.2148	32.5472	-2.50177	-39.0488	59.2499	49.671	30.561
3.33333	96.1292	96.1495	98.4245	98.2609	98.7026	97.2395	100.344	100.515	100.049	98.5694	96.2031	97.7626	90.2709	93.6834	90.9385	91.577	91.3694	82.5536	94.7898	81.5071	96.4367	96.194	94.6107	95.2368	86.3525	76.9103	7.38518	-8.08624	0.056741	5.82167	12.9713	20.1472	15.9095	8.607	15.253	-12.8389	3.46467	-22.2695	-1.70057	-7.62408	5.84472	-8.48193	-20.0396	-15.4139	-22.0277	-10.3122	16.4217	13.2156	12.0468
1.11111	70.8846	70.3354	89.9462	82.8642	78.2523	79.0569	86.3465	69.0836	87.9266	89.7306	61.0794	43.2732	43.2754	65.5889	69.9875	63.6774	80.2028	78.0635	53.0522	56.8874	72.6937	67.3335	64.4687	73.0681	52.017	62.6647	19.1496	-17.5746	18.8223	0.637774	17.945	-0.78956	4.80187	4.88581	3.89233	2.2915	15.7368	-8.52752	-1.83076	27.0708	-10.3556	-10.7745	6.74072	-20.283	-5.04528	-9.45147	17.4509	9.69274	-10.2282
0.37037	58.7607	19.9887	35.7055	48.5361	38.9041	36.9696	44.978	59.572	47.4168	41.5466	28.4463	-8.30666	4.92783	9.25966	36.7944	20.3931	27.1672	31.2812	23.8099	22.5278	39.4855	44.0552	44.9904	45.9002	32.3288	57.4413	15.385	1.08521	12.9393	3.96055	18.9011	19.5886	11.8246	17.3364	-15.4725	1.00052	-4.51457	-21.4296	25.0203	-1.04963	7.29185	-18.6119	15.7486	-13.5879	-6.74096	3.47164	-8.00059	0.113799	5.72759
0.123457	33.4348	35.0825	2.38372	15.0508	3.73539	-8.26323	16.4147	36.2614	22.1699	11.632	-32.5836	-51.5537	-22.5746	10.2569	34.7055	-0.44629	19.5269	6.07993	-12.2592	14.5986	20.7075	27.8567	36.3616	17.4214	41.9172	20.0009	6.54006	-10.7849	-3.17525	11.9679	8.09432	4.81792	3.20708	-4.73892	-3.44049	-10.6184	4.67788	-6.45105	-25.5248	2.62815	21.3367	14.3371	14.4096	-0.31954	-8.37241	-26.2541	8.22819	16.303	3.58708
0.0411523	27.8814	26.3761	3.3152	-13.7174	19.9006	8.47253	24.1944	-5.61826	2.03909	-1.3399	4.49811	-15.5688	-20.9228	-13.3344	23.6288	2.49801	15.742	0.578901	-23.9674	-3.13792	7.52542	20.0695	23.8294	1.73896	30.8397	20.4379	11.7452	-9.37312	10.8149	14.628	2.04963	18.7829	1.94803	6.25678	-10.3602	-28.5373	-3.60465	-3.20803	16.2978	-6.87551	3.61308	-26.4188	32.5472	-53.7584	-16.5939	-29.9152	19.2321	-17.065	11.3134
0.0137174	2.76259	-4.70666	-11.0003	-11.1136	23.7534	-14.4975	6.56232	15.3925	0.836396	-34.7957	-16.5697	-21.1784	-22.0448	-8.3481	-0.15496	-13.1533	0.884514	-10.1411	-4.54379	4.97118	15.8743	13.2393	-2.02756	17.8421	17.6084	17.0239	2.21843	-11.8028	9.79811	-0.37903	-0.47803	11.8971	11.4888	-3.08817	24.4965	-25.6971	15.9935	-24.486	-33.271	-0.04068	-21.5823	-6.23506	-6.40596	-40.7334	-4.62136	-24.9566	12.3052	22.1216	2.44433
0.00457247	4.28362	2.80651	9.5286	6.2329	25.5578	-13.2132	8.33972	13.405	-4.52799	-45.2477	-9.70323	-15.3593	-15.734	3.78216	5.62826	2.36164	-7.64913	-26.5501	-16.1957	-3.93645	3.9196	13.4057	-1.32318	6.79686	-0.58215	8.73228	24.1723	7.01064	-8.44994	4.46453	17.0319	20.4265	24.0513	-1.57731	6.57759	-12.684	-15.6902	-36.3149	-12.9618	12.4247	4.82411	-5.96087	8.68838	-22.2307	-21.3212	-29.5427	-17.4608	14.3635	1.10544
0.00152416	1.0705	2.7894	-0.5975	-31.8438	12.8617	4.65232	21.0143	-3.97147	-10.236	-29.2214	-17.5938	-5.064	9.49339	-4.85772	9.97342	-8.85769	6.69116	-15.1249	-17.5678	-15.5546	9.18271	5.9028	3.60755	8.22521	5.47154	1.48558	-10.564	9.8341	1.28026	-4.27377	5.91363	14.0456	10.2857	1.22058	-5.55771	-24.6643	19.2598	-22.2929	-14.2962	-2.74207	5.71524	-1.21579	-19.0657	-33.5514	-16.4911	-23.7106	10.2073	-18.6878	-1.08625
0.000508053	2.53514	0.989135	-4.04415	-3.4098	-5.78416	-1.07799	9.13472	14.6543	-43.1859	-14.1304	-20.9223	-16.5231	-23.6341	-2.41133	3.37819	1.46905	-41.055	-11.7396	-9.77365	1.02348	-3.16723	9.63344	11.4145	9.6829	1.84581	4.38417	-11.8989	-10.5352	3.50662	1.29841	1.72414	10.3609	16.497	18.4835	-20.0168	-10.7217	-2.57809	-27.0524	3.44182	3.24654	-16.6164	-23.2503	-3.97139	1.99331	-21.424	-37.3788	6.09074	11.1573	1.29305
14-1C (µg/ml)	WT		Alpha		Beta		Gamma		Delta		Lambda		Mu		Kappa		Eta		Iota V1		Iota V2		Epsilon		Zeta		Omicron BA.1		Omicron BA.2		Omicron BA.2.12.1		BA.2.75		BA.2.75.2		BN.1		Omicron BA.3		Omicron BA.4		BA.4.6		Omicron BA.5		BF.7		BQ.1
10	100.008	100.44	100.561	98.7474	98.5213	100.012	97.1432	100.43	-1.3471	-8.143	75.3226	35.1804	82.7446	88.815	2.86709	-32.7872	96.7975	99.8001	98.5185	96.5949	100.084	99.0099	23.4167	10.4779	99.5746	97.6204	99.4593	96.5349	92.8427	96.7785	30.1905	38.9759	97.0835	95.7591	81.5156	77.9649	67.2472	37.2901	100.096	99.4793	-10.0435	6.90039	29.2346	35.2246	-4.50719	-33.1893	-5.0405	13.9039	4.17834
3.33333	100.317	99.297	100.026	99.8773	94.7011	96.2632	100.225	96.5269	-40.919	11.2934	55.3154	14.3422	75.4978	51.1926	-13.1272	-3.09236	92.9775	78.4973	94.9822	93.8358	99.3232	99.711	9.26904	15.6056	91.2858	97.6204	98.2552	99.2136	75.3201	83.6501	19.1239	27.0598	100.465	80.0916	64.9109	54.5199	25.3633	22.8615	94.3105	82.6358	-14.6277	8.58317	-16.1564	-37.3211	-10.6012	-8.55993	-18.9909	34.2104	16.9058
1.11111	100.07	100.131	100.353	97.5877	79.8889	85.3849	86.0499	89.0287	-32.492	-3.3858	33.4545	19.5198	-0.47646	2.08817	-11.5298	-13.8849	47.2094	54.1742	66.1866	49.6903	94.8333	96.5189	2.14872	3.83581	80.4363	73.5627	94.9866	97.0755	37.2287	50.0607	-5.0479	-1.6746	90.8278	58.901	32.3282	43.7635	9.96414	33.5158	69.7782	90.8647	24.4246	36.6296	-30.7987	-18.1531	-2.65961	-23.2362	2.01723	-31.249	15.8902
0.37037	99.8223	97.3195	92.9787	94.0195	43.4052	33.2511	63.9147	46.5558	-7.4634	-15.172	26.7428	14.7897	-1.84112	-4.40575	-36.8216	-9.80954	33.7242	19.0663	25.5774	35.9337	80.0958	81.8261	13.1214	5.50961	63.9599	45.7988	97.1247	88.0072	8.27605	17.5226	16.4786	-2.1114	64.255	35.3716	26.0623	22.7727	3.9037	38.6919	60.3664	46.0174	21.8714	19.1248	-64.2097	9.53411	-15.3393	0.290546	-6.60888	-5.20559	9.15164
0.123457	83.8168	68.8927	77.1298	75.2862	18.3679	22.8982	14.6113	46.7099	13.3322	3.29361	9.55895	-4.4464	-9.1115	-1.34702	24.5751	5.91849	-6.87365	-7.37113	4.22364	-4.94742	62.5839	56.5577	5.88157	-6.83139	32.0853	40.4414	80.6347	83.6083	1.1619	-3.426	9.80464	4.87805	28.6368	3.92392	2.51289	11.0763	-1.9195	3.23511	22.0508	35.757	19.7244	7.19052	-3.24459	-18.1531	-13.0448	-8.09804	0.655213	-7.02162	2.68715
0.0411523	52.7326	56.0079	59.913	37.106	23.5088	-0.7048	16.9224	13.6868	-0.1432	2.3029	9.61208	12.6803	-23.7934	-28.358	21.2779	-18.2265	3.60895	-36.4559	17.5722	2.61093	38.0761	4.12627	-0.64096	-4.17455	29.7603	-2.38386	52.9629	59.4262	-3.8011	0.67395	2.4245	7.59617	3.69848	25.5935	6.01136	7.16011	4.07624	16.305	15.7248	-8.2417	3.58704	-9.03772	14.5923	-5.6406	-7.05505	-21.8506	-3.84357	17.6185	5.10529
0.0137174	37.3759	41.331	-4.4343	8.5422	10.5713	-9.3251	3.67208	46.7613	-0.7257	-15.852	0.343574	1.2065	-6.59392	-29.4403	2.35511	-22.65	9.29442	-35.6564	7.9931	1.30911	12.39	-8.13507	7.05058	-16.6883	16.0131	-9.49332	2.04282	11.6763	-5.1489	-9.113	-5.8245	8.4419	6.20641	23.0574	4.60153	-20.201	-7.16038	11.8836	-11.893	16.1106	15.0242	2.66441	-52.7621	-12.6955	-5.05848	-2.9233	-13.4602	8.0844	22.9914
0.00457247	7.7131	45.6877	47.781	22.7141	-10.66	18.0413	15.6898	6.0859	-11.483	11.0022	-15.4129	1.74983	-4.54693	0.888209	-4.11632	-21.8513	-12.8967	-23.3793	-17.4605	3.97105	-13.6094	-15.3397	-1.30517	12.7096	-10.4031	-6.4052	8.72731	29.6409	-6.0385	-1.307	15.2894	4.2689	-10.2501	5.61465	-10.5411	10.2931	13.6522	2.67436	-11.61	-8.8589	-8.8056	-4.39555	-49.9667	-28.2696	2.65961	3.6877	11.5926	-4.13249	-5.27657
0.00152416	24.6147	11.2356	-16.12	-9.412	-13.955	-2.3095	-16.203	-12.454	-3.1528	-13.56	14.2144	0.119851	-2.0049	-11.5585	-3.62482	-12.0213	-28.7983	0.019988	2.56576	-7.39562	-5.28602	-15.3696	10.3185	1.69705	6.4777	-1.894	3.98427	-4.6438	-3.496	4.31325	3.47045	12.3771	-3.43079	-15.5759	-7.56478	24.8613	-13.0699	26.6789	8.62745	3.9225	6.55222	-11.2427	-29.4676	-10.4326	-3.30031	4.49229	10.1481	17.7836	14.0846
0.000508053	20.9996	13.8002	4.5993	5.94335	8.38422	-0.3071	14.714	-9.0646	13.2351	20.9242	28.1491	24.8891	1.45243	0.723508	3.5511	-14.2945	-12.0972	-9.16561	-5.8089	1.05533	-8.82123	-3.1965	9.1362	9.40188	0.648612	-6.62932	2.34203	1.4837	8.08734	-17.819	0.1177	5.7238	23.1701	13.6175	27.7854	1.41636	-2.71749	-10.1583	10.4275	16.9077	6.76499	6.18472	-29.4676	11.1314	-1.82523	-3.9708	3.2967	0.242481	4.47657
14-2G (µg/ml)	WT		Alpha		Beta		Gamma		Delta		Lambda		Mu		Kappa		Eta		Iota V1		Iota V2		Epsilon		Zeta		Omicron BA.1		Omicron BA.2		Omicron BA.2.12.1		BA.2.75		BA.2.75.2		BN.1		Omicron BA.3		Omicron BA.4		BA.4.6		Omicron BA.5		BF.7		BQ.1
10	100.008	99.4206	99.4313	99.7287	99.1887	100.055	100.122	98.838	1.682	-12.725	-0.807	-1.38229	88.768	99.2383	36.0434	8.78558	99.4981	99.889	99.5094	98.6156	99.8154	99.6961	6.74504	-6.84467	100.046	99.6757	92.1113	81.3228	96.7785	100.013	60.0655	72.5883	97.8161	88.7143	98.4335	96.0838	0.733292	3.34295	96.3677	98.0906	18.8733	5.37234	4.7421	5.54077	12.9405	8.78343	31.6927	17.7836	12.8272
3.33333	99.8532	99.8532	100.561	100.68	99.0467	99.5722	100.481	100.379	-4.5703	-8.376	2.42819	-4.73812	92.2267	86.2739	15.9738	-0.43006	94.2035	96.8508	90.8241	85.3836	100.159	99.0099	14.3569	13.427	95.1944	97.3171	75.8916	73.901	100.013	98.0186	50.4308	39.0729	85.5583	75.6111	96.3971	99.269	3.66646	14.3639	90.3761	97.7821	-3.38975	-2.73211	-0.18303	22.579	12.717	4.09	-2.52283	6.02074	5.51637
1.11111	92.4684	78.4095	99.7287	100.204	89.8867	92.4856	99.9165	99.557	30.458	3.77903	17.9857	27.1583	22.3699	41.4047	16.0147	15.6052	44.4378	67.2152	41.3548	58.706	87.8076	83.6907	-1.54429	4.15463	72.0802	92.3978	69.9198	63.5794	92.0609	98.7465	43.053	32.5203	52.7862	57.2385	69.4015	73.0566	6.06044	4.01154	78.1099	73.7383	7.55803	0.788201	7.67055	-8.70216	-10.9439	-9.81152	19.9711	17.8662	21.1859
0.37037	76.1539	92.0358	96.428	90.6891	71.581	74.3929	75.2648	79.4762	31.9531	15.1962	-17.8738	-24.3938	10.8409	-17.5583	-3.56338	11.9394	11.2133	20.6121	20.9336	0.998227	45.8178	53.9323	-8.57162	20.1754	58.9732	63.0502	66.381	53.012	60.2237	54.4009	41.9367	25.7978	21.4794	26.5798	42.8758	14.2093	6.64276	25.3417	28.0424	45.4002	8.58317	17.1905	-26.2729	-12.9617	-4.38799	-16.0992	23.273	11.2624	17.4136
0.123457	49.5809	62.1876	73.6805	78.4679	46.0325	59.7653	81.5818	76.3433	18.4971	3.37128	-14.8056	7.03048	-7.7695	-5.11161	4.32111	10.1577	13.7895	-10.0184	-11.3982	0.687344	19.8035	26.6949	4.65943	14.0248	42.0924	33.6015	29.0265	31.5332	51.5703	37.1479	12.3771	17.4493	7.24903	11.0532	3.66164	-29.4432	9.01518	-1.38031	19.4536	36.9142	6.84236	-4.647	-5.50749	9.53411	5.04358	-25.9331	11.5926	-2.1101	0.92997
0.0411523	18.6513	55.7916	59.5859	70.8556	24.574	40.6643	36.8492	69.7182	1.48783	7.79835	9.61208	5.58507	-27.7698	-25.4875	-2.7176	14.2331	-0.35312	-1.4072	-9.7792	-16.1975	4.67818	17.387	-1.88967	5.44319	2.83873	-2.08061	35.0475	36.2516	49.5754	11.1336	23.1283	34.8987	5.58647	-12.448	6.63795	-24.4827	29.6121	-5.54282	-8.1903	7.05882	-4.51161	-1.39749	27.3711	-8.16972	-21.2844	-13.1491	30.6196	9.36388	5.55668
0.0137174	6.72434	4.49963	15.4884	34.638	24.1053	21.6342	16.6142	17.2305	5.2542	0.59465	25.6242	0.439455	-20.0053	7.47625	3.89924	0.450543	-1.61459	0.179892	0.37646	15.8429	-6.94175	-2.51156	1.75019	9.40188	25.2116	3.24306	24.1115	15.7313	30.651	35.6921	2.52397	16.2602	1.07784	9.89785	2.04295	34.3646	19.2166	-4.59386	-1.9672	-1.471	3.206	4.30851	-18.4193	-16.5557	9.02183	-1.79543	13.4499	24.5524	6.16121
0.00457247	3.56695	-7.1604	-10.292	-0.2119	10.2304	9.86118	3.1514	21.0824	-9.25	3.56545	16.8032	-2.9875	-25.6522	-10.9232	-11.7755	-4.1368	-5.52335	-14.9399	9.87783	-13.9825	4.96159	4.75276	12.3775	-9.43509	-7.0817	0.884471	13.7182	9.44644	-14.207	-1.7792	4.6329	-1.626	10.7996	26.2135	2.61732	10.2931	-19.2166	8.97204	-6.0559	-7.9589	1.4265	-8.9797	6.42263	3.96506	-12.5382	-11.8826	15.8025	10.1068	16.2287
0.00152416	5.19045	5.79738	10.3442	11.9796	-8.331	3.1222	9.593	-1.6691	12.9439	19.3321	-2.3802	2.03116	-8.66445	-3.18226	-3.52242	-6.14376	-0.6374	-3.65781	3.78986	7.35191	0.680564	8.1388	1.67646	-7.6979	-2.5738	-4.4872	3.39446	6.88416	-3.5315	-0.9974	6.6242	1.4686	7.36175	27.4533	3.34835	6.27244	16.5206	2.61845	1.6361	-4.7187	-4.56963	-1.59091	-14.5591	-12.1631	-17.7233	-3.6132	4.65872	18.1964	19.3562
0.000508053	1.76362	3.85064	4.745	7.28145	-1.3296	0.36036	-4.689	-6.2913	9.8755	-3.511	4.69018	-1.8653	-4.19399	-41.6047	-3.95249	-14.6017	2.89826	-15.846	-5.82178	8.01253	2.78379	-3.10822	5.09781	1.04397	-8.95422	-5.0069	-9.3131	-2.9011	1.07831	6.2569	1.6479	-8.7368	14.2656	14.6601	-0.93336	-7.77364	32.804	-4.5252	9.86178	-2.899	5.52708	-3.1383	6.07321	-33.0616	-7.78514	-9.55822	2.30614	11.4275	9.90126
14-5G (µg/ml)	WT		Alpha		Beta		Gamma		Delta		Lambda		Mu		Kappa		Eta		Iota V1		Iota V2		Epsilon		Zeta		Omicron BA.1		Omicron BA.2		Omicron BA.2.12.1		BA.2.75		BA.2.75.2		BN.1		Omicron BA.3		Omicron BA.4		BA.4.6		Omicron BA.5		BF.7		BQ.1
10	99.7718	99.566	97.3178	95.8503	92.0794	91.5979	99.413	98.6153	94.5215	93.044	72.7601	80.0783	23.5685	16.5788	99.1603	88.2654	99.5869	98.8407	95.0016	93.8163	98.3089	99.8751	93.4243	85.4273	99.642	97.4519	72.7601	80.0783	40.3244	42.9108	85.3069	83.6839	80.0352	73.4977	-17.3814	-27.1457	19.9714	23.53	54.5696	48.915	30.6551	12.9511	-22.2795	11.3977	-0.27924	-16.5374	7.0113	9.52897	-1.34307
3.33333	100.042	99.6817	98.6856	93.9838	78.2905	74.1019	94.6653	96.0468	92.0259	91.2686	76.9764	39.5724	-1.21308	-17.6764	82.0602	80.2785	97.6858	95.6071	88.3564	93.0197	99.89	99.9646	81.256	87.2206	82.8623	87.8154	76.9764	39.5724	-1.97073	17.4191	66.8819	71.591	58.3938	60.6481	-3.28308	-0.56785	3.45079	12.1425	15.1747	39.6714	-30.4066	1.26177	-3.77704	14.8586	-5.34285	-5.76482	20.7966	1.97596	6.92695
1.11111	100.312	99.386	99.0418	91.6471	52.5625	61.0468	84.8521	79.5661	83.9308	81.0131	59.5995	35.6874	-17.6475	-11.2066	69.7932	49.5597	97.2772	93.5816	80.4678	67.8964	100.397	100.442	62.3659	75.5173	91.6565	73.529	59.5995	35.6874	10.4654	-0.51495	37.6443	22.6254	31.8211	25.1427	20.423	5.80249	17.599	15.2266	32.3265	43.782	-22.0907	11.1729	-41.1814	5.9401	-1.81818	-31.1325	5.73183	2.26487	3.066
0.37037	98.7302	95.6955	90.0228	83.9674	14.2838	47.9305	63.1178	56.5086	54.1702	64.3139	13.4618	5.99307	-23.2508	-15.4235	50.9318	28.6504	83.2767	80.203	73.9392	40.8107	99.1442	99.5768	31.7193	45.7873	63.4208	30.8723	13.4618	5.99307	20.8417	6.51618	44.3194	45.0051	29.0313	18.1543	-7.82586	-14.0396	-2.45868	23.4653	12.0449	21.1633	8.9762	-1.06564	9.93344	-22.1464	5.03878	-16.2892	2.47124	2.01723	-13.3935
0.123457	87.2087	88.1988	74.9056	68.9357	-3.88481	27.5376	52.0333	43.9584	29.5744	40.7114	36.6812	32.736	-41.938	11.0044	21.6465	2.41655	58.0296	41.826	25.3637	30.2407	91.2981	94.9377	24.4661	20.8396	31.344	22.0444	36.6812	32.736	1.73068	-0.77823	7.8809	32.2037	2.90948	9.19338	-0.7245	2.19959	20.3381	-2.45868	2.3422	29.1549	-13.5656	7.64252	17.1215	14.9917	13.0003	-25.0264	12.6657	25.5843	-7.09018
0.0411523	66.2488	75.0699	49.2591	53.334	2.13063	11.2111	32.5237	32.7507	10.6279	14.0174	8.37223	8.91432	6.29648	-1.27085	18.3289	15.9943	15.0687	19.1374	3.44643	18.8546	80.2897	47.3691	15.1805	3.47714	20.2923	23.19	8.37223	8.91432	-12.1302	11.2088	25.3229	30.9921	1.07784	-0.10567	3.40056	15.6713	16.1109	16.6069	17.0736	13.7976	-15.71	-5.06668	-20.0166	-28.6689	14.8371	-28.1043	30.4958	6.84621	13.4237
0.0137174	36.1719	31.3756	21.5466	8.56664	-18.4228	-16.0838	34.0089	26.8744	-15.2218	14.4023	-2.13823	6.71586	-8.00058	2.33952	-20.3973	-7.20868	7.25987	-2.43187	22.9155	29.5606	22.6973	33.646	2.93248	6.51921	7.45483	7.11789	-2.13823	6.71586	-3.0533	11.4875	14.6017	26.283	24.5791	13.8147	-4.22296	-9.23569	9.23085	3.98997	27.7152	16.2181	-1.35329	2.80465	7.93677	-24.1431	7.78777	10.394	8.0844	13.161	-3.99496
0.00457247	24.4189	5.69647	14.9213	21.3187	-4.63388	12.8468	24.7406	7.12479	-9.3491	10.6279	18.1298	24.2132	-0.51989	14.7303	3.23572	-4.5663	-19.0264	-19.6304	10.9271	-6.98759	6.94548	13.9115	0.342068	-1.49115	-2.35017	4.25389	8.1298	4.21322	-12.378	-0.43751	7.10367	35.4726	8.26347	21.9866	-1.29887	4.65374	10.6112	6.40552	-9.76004	32.2014	9.34231	-31.0866	23.5108	-10.5657	-4.17623	-8.973	7.17639	-8.63127	9.44987
0.00152416	23.0045	10.6471	12.1572	12.6558	-21.3808	-18.9425	12.6573	-14.8366	0.53388	27.9231	-3.4031	-3.46333	-7.42292	18.6295	2.34897	-6.4653	-18.1735	-4.29742	5.17572	3.81454	11.7188	3.11493	18.01	30.3377	-10.6389	-4.3596	-3.4031	-3.46333	11.1468	-7.22085	5.27717	-5.10344	15.7027	9.10884	-0.77671	11.494	7.39762	-0.94897	8.76891	34.0376	-15.5792	3.45842	20.8486	-28.802	-1.8033	3.25163	18.9806	-0.58299	26.5703
0.000508053	26.6821	19.6354	13.9809	-9.71361	-9.44164	0.922953	1.41069	-24.4098	-0.13657	-2.8308	18.0997	6.86644	-9.61802	7.65398	8.23264	7.41348	7.36358	2.96933	7.57875	-0.14816	-7.06108	10.5404	-4.855	10.9827	-6.7784	-3.2405	8.09968	6.86644	-3.2236	8.43658	5.25431	3.3341	15.8154	24.8891	-29.8088	6.58573	-19.3244	-2.0489	2.82733	2.7856	-14.7947	-0.7989	-18.4193	-28.5358	8.46106	-10.0838	-10.9013	12.8308	17.9214
14-6A (µg/ml)	WT		Alpha		Beta		Gamma		Delta		Lambda		Mu		Kappa		Eta		Iota V1		Iota V2		Epsilon		Zeta		Omicron BA.1		Omicron BA.2		Omicron BA.2.12.1		BA.2.75		BA.2.75.2		BN.1		Omicron BA.3		Omicron BA.4		BA.4.6		Omicron BA.5		BF.7		BQ.1
10	99.9389	99.7846	98.3009	100.011	10.3703	14.9106	8.03931	-16.5618	7.42465	88.4874	10.1792	-28.3993	7.04744	24.0017	-0.16383	11.9803	-3.32023	23.899	-8.61973	-2.65465	99.7557	99.9646	85.2678	77.0981	7.42113	-3.05774	10.1792	-28.3993	8.91668	21.074	12.7272	-15.939	4.26206	-4.02254	14.5226	53.0057	-3.49392	8.04464	37.7517	37.9812	14.154	3.56302	-10.9651	-23.2113	-13.6084	-8.54483	-7.92963	3.58562	22
3.33333	100.183	100.26	100.253	100.139	22.4089	26.223	-1.89065	-19.8567	9.00146	60.4029	16.2626	-3.52357	22.5287	11.3799	-13.1477	-31.6609	-10.1961	23.0106	-6.61841	22.352	100.293	100.338	68.025	72.3822	-39.0768	-3.66424	16.2626	-3.52357	18.9833	-4.68097	26.8545	-13.973	8.74251	19.1687	-8.19137	19.1698	4.93894	-24.0692	12.2118	15.0287	20.6655	-5.98196	-30.1331	-14.0266	-13.7574	3.07167	11.6752	-39.999	22.4675
1.11111	99.0131	99.4117	98.3009	100.395	4.65299	19.3744	19.688	-7.55935	8.80281	45.8888	1.98765	-26.5924	13.6327	16.2611	8.90846	0.880606	1.83223	17.7693	-8.23112	-28.0888	100.457	100.412	39.3444	46.9695	-30.6196	23.6954	1.98765	-26.5924	6.09803	24.2179	2.50886	9.68682	18.4361	6.31913	-5.52836	0.058743	9.7269	8.7995	17.8456	33.8289	-15.71	-19.7633	11.2646	-9.90017	-15.6686	0.440583	-7.76454	-20.6418	8.07154
0.37037	100.466	98.5759	100.609	100.338	13.3131	31.9709	9.16137	-19.9734	17.9905	29.3261	11.956	11.2935	-1.1842	4.27468	-6.40999	4.68974	5.98974	-15.9882	-4.4228	12.8701	99.4723	100.472	24.0809	40.3142	16.3838	-28.699	11.956	11.2935	22.5763	13.2531	-4.85198	-18.1335	14.9419	-10.1656	-4.90177	-4.11853	3.45079	-28.9435	6.80751	-21.8414	-19.3449	-21.8292	-20.9484	-39.3178	10.7664	1.65684	-16.9272	-10.5298	2.01008
0.123457	100.44	98.0358	100.196	98.7996	5.85302	15.8813	3.54456	-6.79401	11.2984	38.1041	10.4201	0.030116	1.29973	28.4786	-4.03441	-21.5441	21.2162	-2.5493	18.1745	-2.24662	99.2486	99.0547	39.6101	14.689	-18.456	4.79299	10.4201	0.030116	3.82143	-0.11228	-0.21145	-11.5499	7.36175	10.0106	-12.8908	2.46068	-0.0647	-19.8205	13.6307	19.6401	3.64147	-4.20371	-18.5524	-39.584	-16.8601	6.6708	26.4923	-16.8447	18.9048
0.0411523	100.067	98.9745	97.2038	99.2983	18.2966	20.0241	12.4627	13.6626	6.95285	24.7323	3.04954	-8.7592	10.4845	-4.79457	9.93242	-8.35552	-13.2343	-17.6583	21.2056	10.1693	98.4431	99.6662	18.5015	15.8049	0.244283	1.49097	3.04954	-8.7592	12.2154	20.1293	-0.48577	0.245742	9.95421	-14.7305	-2.08211	-3.43972	-6.51336	5.00364	13.9437	46.4111	8.9762	-13.3826	-18.6855	-25.8735	-10.5057	1.53273	10.0655	-7.68199	19.2595
0.0137174	88.546	83.8397	95.2518	98.9136	4.60712	4.24024	8.63601	-22.7883	23.3293	13.4587	7.04412	-5.8658	-11.4088	5.91451	7.57731	-9.2566	7.05577	1.38806	10.1304	12.2095	85.6	85.7044	5.82843	6.55907	-7.10104	-10.9759	7.04412	-5.8658	16.304	10.2486	11.4699	13.2758	8.40437	7.10814	10.7108	-2.34319	35.7588	-26.2691	24.5227	30.699	-0.96104	-12.5981	-12.9617	-104.542	-21.0301	-29.1964	-17.6701	-11.314	4.90378
0.00457247	49.2236	44.9674	76.5584	59.8882	11.7997	24.3503	8.01985	3.13594	18.0402	4.95391	-1.23475	7.34829	6.13907	-4.62127	-1.33115	-25.169	2.31195	-12.719	13.0255	-0.92536	51.7546	45.4747	16.3229	5.855	-7.1562	0.850777	-1.23475	7.34829	1.83909	-8.45981	2.29512	5.67836	5.33286	-2.97992	27.9943	-8.71353	10.9778	-10.2445	35.1226	22.4987	-32.4464	-25.9872	-18.4193	-49.7005	15.4576	-17.6792	17.5773	-3.26575	4.59748
0.00152416	8.37111	32.6357	29.4686	44.1441	9.33845	14.1539	-4.47205	-17.3077	20.5978	3.3771	-9.9353	4.78843	-10.1668	-3.5331	-0.24575	14.6426	6.75373	-4.4986	-2.63522	18.2328	25.4717	35.2569	-2.04909	-9.55465	-5.48372	-13.6377	-2.9353	4.78843	2.7838	5.81927	4.40622	22.694	3.55759	-5.31877	-10.4889	17.7599	16.6069	-14.9246	18.409	20.9755	-4.12526	-31.6357	-3.77704	-43.178	-10.3568	-23.0158	-4.33885	0.118661	11.7149
0.000508053	3.17581	-1.45305	23.1709	19.039	-6.33838	-11.6735	-6.98858	-8.9707	10.8018	-0.17382	2.10812	-5.4194	7.27201	-4.67904	9.4614	10.6697	-9.73416	-3.10702	3.80929	8.93887	12.748	19.1173	-1.55757	3.96865	-4.16965	-21.6232	2.10812	-15.4194	3.96082	15.1425	1.35787	14.5102	14.0402	2.68404	6.32465	15.0447	-3.9684	-12.1425	12.796	27.0475	12.3758	-1.58865	-10.1664	18.0532	-17.2076	22.1098	-4.66904	1.76959	1.86499
16-1C (µg/ml)	WT		Alpha		Beta		Gamma		Delta		Lambda		Mu		Kappa		Eta		Iota V1		Iota V2		Epsilon		Zeta		Omicron BA.1		Omicron BA.2		Omicron BA.2.12.1		BA.2.75		BA.2.75.2		BN.1		Omicron BA.3		Omicron BA.4		BA.4.6		Omicron BA.5		BF.7		BQ.1
10	100.258	99.9522	100.355	99.8986	-1.4185	3.34303	60.3969	51.2797	99.9909	99.5185	99.8403	99.3667	99.8228	99.5864	99.8325	99.8735	99.7931	99.7487	99.9666	99.8162	98.6089	99.1987	100.003	99.9179	96.6128	99.7395	99.5572	95.8998	99.9584	100.115	99.9275	99.0102	-21.4333	15.1906	8.97202	22.3035	-16.0776	-15.9025	100.009	98.3475	33.3676	24.4848	59.7783	58.2616	59.392	24.4215	58.2502	52.8731	11.3741
3.33333	100.283	100.105	100.456	100.33	1.00422	-5.3305	32.7	39.6352	99.8637	99.8819	99.6825	99.2232	99.972	99.6486	100.263	100.017	100.015	100.026	100.18	98.7887	100.122	100.011	100.126	99.5792	89.5779	99.7395	95.0934	94.8918	93.1342	92.528	99.9462	99.1786	-4.4834	-10.5369	16.1159	-11.6158	3.96468	1.10427	98.1885	96.262	28.6879	-4.30873	4.47718	18.8275	23.3301	43.544	30.5713	48.4656	13.4032
1.11111	98.1689	98.7803	100.507	100.254	-3.20145	-8.37201	23.7811	18.7487	99.9001	99.5003	100.099	99.3954	99.972	99.375	100.253	100.192	99.3829	100.225	99.2774	100.167	99.6884	100.223	100.48	100.133	99.4268	100.365	89.5065	91.0904	95.2656	92.4107	97.4564	93.0571	8.8596	-15.2284	-6.04697	3.57193	-2.28152	8.51799	87.0011	92.0027	12.5687	25.633	-23.8734	-16.5233	4.50448	-4.6049	-1.1184	18.3626	1.18508
0.37037	98.4746	95.927	100.304	100.507	-17.6014	-8.78104	2.0938	6.68546	98.2466	98.9189	100.027	99.2663	98.1685	96.1784	97.0836	94.8373	100.026	100.214	100.017	99.6533	100.2	100.189	98.8325	99.4098	100.99	98.0198	89.7656	78.9085	71.7816	85.4105	87.6656	87.1039	15.4933	-4.28162	-12.9096	-7.00323	-23.4914	13.2659	78.129	66.6235	-0.88558	-14.8599	9.02727	34.9278	4.94979	20.8852	19.6408	-17.6464	4.70969
0.123457	77.4569	78.0428	85.3195	92.0385	-5.94929	-0.81019	-16.2802	-4.5035	95.9571	91.9415	95.707	97.4436	83.9892	70.3074	80.5905	92.3757	93.6958	94.8709	88.952	93.2125	93.6344	91.264	92.8744	94.9528	67.5352	100.365	65.4595	46.1068	57.5269	58.7197	74.8421	86.4862	-2.2423	-6.17335	-10.3783	-20.6159	23.6567	-0.21891	47.1825	47.2002	9.3067	2.04333	-25.2734	4.82718	-6.969	-9.80681	18.8915	-14.1204	-14.6101
0.0411523	40.5165	50.4012	66.7089	48.073	-45.7825	-22.2056	-2.8652	2.91662	66.1397	49.6775	82.6612	85.9621	50.1329	46.0284	99.7094	99.8735	77.6657	72.5108	66.6722	65.1685	60.0705	61.7064	69.7039	69.4729	63.6269	38.4575	37.0434	29.5338	35.4704	41.4929	67.9716	43.5602	-5.87067	-8.34253	-34.5099	-22.191	-15.416	-5.23922	36.1542	14.6102	-1.94719	-12.0217	-12.7898	10.194	1.71906	-3.25802	-22.0539	5.88948	14.8112
0.0137174	21.5368	33.3832	19.6247	26.5466	-27.4811	-28.6872	5.08389	-19.1527	45.3166	34.2873	76.3607	42.8205	-6.77094	18.1673	33.9419	19.9515	40.65	35.9385	46.9237	28.6663	10.8819	28.2203	32.8159	39.9903	24.2314	13.3299	18.8934	12.6426	22.8583	38.5012	26.2999	31.1859	-2.21332	-15.0266	-41.71	7.847	2.13558	15.5231	17.6677	25.8859	-37.522	-14.3182	17.1941	12.0607	20.7105	-1.72997	-1.47099	-4.1657	14.2515
0.00457247	0.799312	5.70155	-1.1116	22.211	-24.2822	-23.6005	-19.2042	-15.0239	18.3338	-2.8413	4.48674	31.9275	-6.8208	17.9683	1.94027	33.4496	11.1062	6.77161	17.5389	31.4983	11.9726	15.9232	21.4847	34.6018	15.0078	-4.0855	4.40621	3.28306	19.4364	16.2687	-3.8962	11.3235	1.87281	0.006306	-0.53438	7.11574	-0.62754	1.66857	11.6233	-9.31986	2.42925	-38.0636	10.194	-20.0233	13.114	-19.6737	-13.9441	-7.81775	4.86712
0.00152416	-11.5566	-3.37877	2.13286	-6.23732	-9.66203	-28.6662	6.51649	-9.5201	1.49541	2.73099	-3.65075	0.611747	6.76161	-3.5495	8.19803	3.21213	13.5562	3.71191	19.4812	3.84278	-21.1129	-17.6407	1.00072	-3.14841	-11.308	-18.7598	4.1553	-2.6358	6.57004	-6.25718	-1.0598	-3.65283	15.6951	-8.79654	-20.841	-32.4286	-6.28998	-7.1267	14.5925	22.0507	6.42519	-6.73527	-54.7907	3.77716	0.714909	29.5732	-1.07432	-4.0714	1.93723
0.000508053	12.0343	-4.39781	13.8945	-4.71602	-13.2489	-4.21878	-11.8355	-1.6935	9.58754	7.577	-3.59334	6.09415	-1.63404	-4.09677	1.25408	3.32598	13.024	17.3254	6.9003	3.24005	-2.23871	7.14273	6.62014	8.25978	-2.9484	-9.0881	-3.42705	2.68545	-4.49735	1.33285	9.35789	2.83662	-7.45972	-9.83069	-18.6472	-34.3974	-1.83397	12.4486	8.73457	12.1535	3.55586	0.262695	-24.4568	-74.1578	10.4944	12.6337	-2.88138	10.3851	2.54944
16-2G (µg/ml)	WT		Alpha		Beta		Gamma		Delta		Lambda		Mu		Kappa		Eta		Iota V1		Iota V2		Epsilon		Zeta		Omicron BA.1		Omicron BA.2		Omicron BA.2.12.1		BA.2.75		BA.2.75.2		BN.1		Omicron BA.3		Omicron BA.4		BA.4.6		Omicron BA.5		BF.7		BQ.1
10	99.9268	99.7484	99.8225	94.3712	83.7332	70.0149	86.6024	89.9966	10.3752	-4.92414	-1.38316	-23.9442	-15.291	3.00533	14.0732	10.6833	78.5816	78.0093	9.80496	-5.64711	82.9206	83.4633	-9.37901	-14.8682	54.6904	56.2966	24.2197	9.64758	16.1122	27.9031	12.5965	-30.6852	21.345	28.6345	-0.36563	-21.7972	6.51375	22.0806	15.3669	1.247	-14.6649	-6.86527	-4.03967	7.27724	0.191006	17.4362	13.5585	8.04914	12.7297
3.33333	99.9268	100.003	99.6197	100.279	57.0309	51.0422	71.101	67.4424	7.74053	2.43481	-11.3433	7.85942	-11.2611	-8.86052	19.6183	5.62649	60.5536	71.9378	-5.28425	-13.2976	72.7561	75.971	-14.8353	-2.36943	41.3408	25.419	22.1174	-28.7699	4.18449	-21.9197	-17.0754	22.0878	1.62058	-11.7224	4.47194	2.55941	17.0019	10.2498	24.5563	22.3693	-20.3196	-21.8795	-21.19	-20.3733	31.1013	-16.8358	6.24208	-3.7188	-2.8381
1.11111	100.233	100.462	100.101	100.609	25.9656	23.1548	46.1223	40.583	16.008	22.9309	15.2363	14.9062	3.44066	3.17946	14.4324	10.5262	44.4541	20.367	-11.6495	-17.9392	62.9642	65.2064	-13.0516	-2.98154	16.1895	36.4292	15.1193	-10.6555	13.8636	10.8914	10.8368	38.0376	-4.93742	2.27638	-2.22191	-25.6223	34.9038	29.4165	-1.26619	21.4293	19.7184	17.2701	4.71052	16.8441	-17.7527	-0.72582	-15.0901	-4.46807	-1.841
0.37037	100.411	100.181	91.2525	100.228	20.5223	12.2263	11.7914	19.3291	-20.8958	-5.85082	12.0932	23.0006	-11.7586	-0.88776	15.0723	12.8666	31.6516	25.4432	-5.14817	-3.16752	53.7519	58.1074	-21.6869	-1.75733	-11.953	20.3445	5.61575	14.2554	-24.9114	7.62594	-1.91183	0.465671	3.7141	-19.6172	-17.0159	-22.5285	-10.0455	-4.18846	-12.2398	21.8705	-26.4292	-14.6865	0.977104	-23.9901	-5.96485	25.1201	20.0375	-4.7766	5.31316
0.123457	92.9718	97.7103	100.456	98.8083	-0.29628	3.63722	9.83718	17.1177	-3.65222	-3.77941	-24.7192	8.51961	-7.54209	12.6075	9.08377	13.7028	-0.24883	-1.84137	8.71636	-4.25612	44.4188	49.7229	2.81041	-12.1894	7.89106	18.6569	25.8901	5.84614	0.449735	-12.5144	-10.1301	-6.62938	2.4025	-17.3472	-24.5535	-16.9034	9.72442	24.9021	19.5492	-10.2062	-21.1212	-9.16181	-14.8899	-37.057	1.36979	-10.8983	-9.66889	-17.3379	-0.6691
0.0411523	90.2713	94.8315	91.1765	91.2272	-7.512	-8.14127	6.5973	-5.23817	-3.07077	0.872172	-4.38269	3.66869	3.63967	-5.57689	6.4852	19.927	0.572317	17.9658	-10.954	14.9909	38.4213	37.1519	-9.16181	5.47603	-4.7486	6.11034	-16.9337	18.028	5.16217	-1.27099	-6.08649	-14.2112	-6.98048	-4.60952	-7.79075	8.80326	12.254	11.1838	-3.74101	-11.2614	3.43263	9.54502	18.1275	-28.4235	6.25518	2.45274	4.52317	-8.47887	-7.9282
0.0137174	68.1071	73.4571	90.0609	82.3529	-27.6384	-26.3798	13.0109	14.5905	-6.35959	-14.1728	-10.9271	-8.63083	4.75909	12.6324	2.28427	6.40943	-27.8942	17.5677	2.46901	-12.8742	30.3542	28.8467	-16.0792	3.20532	8.43808	1.91387	30.9586	11.2315	-10.7154	1.77939	-15.7837	-3.22226	0.056752	0.359429	4.13444	-31.5286	15.3869	18.3251	-3.16547	25.9568	2.21259	11.6804	-33.7903	-34.957	10.8437	5.62912	6.10986	-12.9745	-0.67781
0.00457247	45.1786	21.4095	48.4026	46.7292	-8.57128	12.2578	-0.38937	3.65129	6.83202	10.9385	1.65943	-12.4915	-2.03206	0.953062	3.6481	13.7141	-7.88802	-9.18196	-15.127	11.1052	20.2691	23.5667	4.548	-3.61339	2.81425	3.83845	5.09738	5.09738	-7.82147	-7.31308	1.30809	-11.8524	22.7323	-5.18965	-34.5662	-4.69695	-20.2612	35.4681	0.441247	16.2878	-22.1395	-25.1726	-20.49	-19.2067	8.65641	14.6857	8.57804	-22.0098	3.90506
0.00152416	-15.1232	7.93262	29.6146	28.8286	6.63625	1.24597	5.15736	6.03161	0.67139	-9.39402	-11.7021	-4.8563	1.55009	7.35879	4.60222	2.2534	-19.2597	14.4697	3.16752	-8.14182	18.9123	19.6252	2.86965	7.88265	3.20065	4.83007	-8.81241	2.85107	-8.4506	-1.89671	19.7477	-6.44218	0.157644	21.8747	-42.0475	-6.38447	3.63389	-6.58186	-20.3933	-10.6859	0.912661	15.7102	5.99388	2.37713	7.13272	8.92272	13.0296	-15.7071	15.5547
0.000508053	8.36316	4.02605	10.497	14.6552	-12.9238	-5.61368	12.0779	-3.9672	-1.78069	9.99364	7.14183	3.20943	8.41618	3.63983	1.96169	8.04546	5.66096	14.4448	4.07469	-6.35773	2.5825	4.41417	3.99283	0.56142	3.62663	8.30773	2.57821	-5.8764	9.29949	-9.6515	1.90715	3.06781	12.6178	1.82237	-2.89692	-23.3722	-7.1267	-3.68253	8.30695	-4.83453	8.21395	-3.4056	-23.5234	-1.6407	9.49029	-2.0998	-1.1184	6.46245	4.70969
16-3A (µg/ml)	WT		Alpha		Beta		Gamma		Delta		Lambda		Mu		Kappa		Eta		Iota V1		Iota V2		Epsilon		Zeta		Omicron BA.1		Omicron BA.2		Omicron BA.2.12.1		BA.2.75		BA.2.75.2		BN.1		Omicron BA.3		Omicron BA.4		BA.4.6		Omicron BA.5		BF.7		BQ.1
10	99.188	100.08	99.8479	100.406	99.9371	98.4478	99.8852	100.179	99.9001	100.136	99.7829	99.9408	88.8027	98.4297	99.9556	100.079	99.2055	97.7976	94.5032	97.097	99.6661	100.178	99.8332	100.033	85.0443	100.365	-10.166	0.086396	10.383	-17.6179	9.97566	-2.92273	67.9573	65.7628	-5.31571	-8.40951	94.7778	81.0984	13.0902	3.79393	-3.48544	26.9763	53.0115	24.8943	29.3986	18.5276	48.8182	53.0494	9.72986
3.33333	100.207	100.538	100.482	100.355	91.6726	97.6822	91.7818	97.9016	100.3	99.7547	100.343	100.257	67.9193	71.5885	99.176	98.7555	93.5517	91.4454	84.7291	86.8092	100.501	100.323	100.357	100.126	70.8181	99.2704	-6.24933	-20.8215	3.79341	1.21233	-19.7337	3.59199	24.7249	42.4315	2.50316	2.95317	70.2795	63.6441	16.5719	13.4614	6.09072	-6.23697	25.2443	-17.4566	36.0784	10.3198	32.5988	31.4528	12.3449
1.11111	97.7613	100.538	100.634	100.685	90.2882	84.0583	84.4646	87.44	100.536	100.609	100.328	100.4	62.7575	54.6977	92.7962	89.1653	81.8007	81.2242	69.6796	69.9929	100.512	100.49	100.095	100.464	48.6191	67.3788	-12.5274	-19.0648	-0.11732	16.3078	-26.7164	10.3501	39.9344	17.4354	10.8846	-6.32822	48.0578	59.7329	10.9694	17.8444	-23.2877	-4.04875	-37.9904	-30.5236	5.2554	12.1535	15.7622	13.6907	-17.9423
0.37037	100.487	100.131	100.38	96.5264	74.8184	83.2298	66.4138	75.7441	96.6294	99.7729	99.9982	100.3	31.9983	31.2272	75.421	76.539	63.0656	43.7651	43.4151	62.6123	97.2624	99.4213	99.202	100.18	75.6644	45.9614	-3.0083	2.93747	17.2855	-7.89969	-4.92582	1.00856	16.9814	12.9457	-10.9408	-16.0034	26.7507	38.8344	0.312233	-8.01202	-7.16858	-13.9716	18.3608	28.9777	27.9579	34.2884	-26.4614	4.83169	2.36578
0.123457	98.3218	93.8125	98.3266	97.7434	67.9803	52.3218	56.393	54.762	89.434	95.0123	98.6204	97.3144	23.2295	20.6176	47.6349	46.3015	28.644	43.6099	28.6162	30.9093	91.9317	93.0891	93.7288	95.5301	56.7483	37.9885	6.42212	5.21257	-24.8918	26.1433	-5.48743	10.7806	3.46187	19.5542	5.59696	-14.4284	26.5172	16.6127	28.7313	7.24027	-19.6696	-6.36696	-45.5739	-14.4232	-20.7651	15.9518	-18.7924	-23.7287	-5.00705
0.0411523	84.6921	87.8001	88.1846	96.0193	42.1065	39.023	29.3352	48.9141	80.6396	76.6603	97.3431	96.1089	8.20442	8.8512	29.1555	29.5042	29.4311	33.4442	22.5763	20.7594	78.6887	84.1195	83.2444	79.9112	-5.3413	-1.87598	5.90374	-17.8552	-14.2351	14.8413	21.2079	11.5669	-12.6557	-0.39726	-36.4224	10.4908	31.5569	14.7447	-13.6145	-23.4587	0.176032	6.97901	-23.7567	-23.1734	-33.0332	-9.76315	-4.73252	-14.8697	2.61941
0.0137174	59.3943	57.6365	82.8854	78.1694	13.2751	11.0412	1.34444	21.3347	34.9777	56.2551	92.4922	76.5617	5.64219	-21.51	1.88899	-4.04978	28.0232	30.5508	13.7672	21.6741	53.9943	62.3852	53.4384	63.4532	-13.4445	-5.5274	1.81432	-5.70215	3.9694	0.606164	-26.0425	-15.5403	-21.4333	-2.56645	-14.7659	7.17199	18.5391	39.3209	1.44334	10.3331	13.0887	-0.75559	20.2275	-16.2899	14.511	2.67955	-21.7454	-10.7267	8.27803
0.00457247	23.7533	39.1408	39.929	54.4371	17.4129	11.7284	6.05365	-2.79173	8.01308	58.1812	56.7561	45.002	-6.80825	-0.21611	-5.45498	-5.9381	21.6821	-1.65364	8.02807	4.85778	49.8989	13.3636	35.0867	32.7697	-2.8593	-6.4732	-5.84614	3.65744	-20.1207	3.50011	-7.34076	17.3702	13.425	0.384652	-22.7535	-3.29068	18.2083	7.0586	4.04136	-4.2122	-6.80027	-16.1814	9.14394	-24.5734	13.2013	17.2179	-23.4643	19.156	11.7327
0.00152416	27.3199	37.9689	12.2972	22.5913	12.3627	-1.60728	0.653853	-8.26499	7.43163	51.1856	34.9844	23.9909	5.07004	-4.70623	1.39665	-12.4502	3.68974	10.175	13.8048	4.7191	0.621348	-8.01447	0.777481	16.6889	-4.9317	-1.906	5.59523	4.13334	2.19001	3.03082	-7.65901	-4.15828	-10.6631	9.36406	-7.7345	-6.66573	-6.97103	0.150804	11.9238	12.1535	5.59242	-16.5931	-44.1738	4.36051	5.12443	20.0557	-18.3957	-17.6464	-16.989
0.000508053	15.4735	20.1102	14.0213	3.0426	6.88298	-1.6757	-4.82676	-0.92568	1.4836	4.82856	5.35431	8.90711	-2.03206	20.2444	-12.3784	-9.29107	6.01777	4.95353	-0.17961	12.9025	-11.2863	-5.39924	9.9456	4.24428	-11.777	-6.2199	-7.34368	2.2463	4.74988	-4.84931	-2.28624	12.3719	18.5453	0.788221	-11.2221	4.92195	-17.8678	-0.21891	2.24964	-2.63925	1.75762	-18.4563	-20.2567	-10.5731	9.66492	-11.4222	-7.7296	0.380144	-1.98096
16-3D (µg/ml)	WT		Alpha		Beta		Gamma		Delta		Lambda		Mu		Kappa		Eta		Iota V1		Iota V2		Epsilon		Zeta		Omicron BA.1		Omicron BA.2		Omicron BA.2.12.1		BA.2.75		BA.2.75.2		BN.1		Omicron BA.3		Omicron BA.4		BA.4.6		Omicron BA.5		BF.7		BQ.1
10	94.1182	99.9268	100.101	100	99.7063	99.9895	99.7309	99.8044	99.5912	99.9546	99.2232	99.8977	26.8739	19.3116	95.6681	98.694	99.7044	99.6489	99.4528	99.8037	99.9889	99.8998	98.8017	99.6485	98.1761	99.7395	97.2245	96.7637	97.5533	99.8607	97.0445	98.0367	99.1834	99.1834	-22.866	-0.70314	-6.85428	1.80478	98.3829	97.1634	80.7935	78.3886	-19.09	-22.4734	89.3855	89.7784	-27.8277	-17.2057	4.52602
3.33333	97.4046	100.309	100.33	96.5264	99.7483	99.9476	99.8779	100.069	99.8274	100.245	92.6357	94.9607	27.2719	1.52521	94.3347	93.8424	99.8817	99.2942	99.929	100.129	100.412	99.3545	100.156	100.149	98.8015	88.7963	99.442	95.4966	96.3997	96.693	99.1038	93.9556	99.2843	99.7131	18.4222	20.8409	-38.7274	-19.9694	96.8276	99.1428	63.2011	49.0968	-9.774	3.54382	70.656	69.5208	-5.79031	-0.10468	17.6449
1.11111	100.131	100.283	97.1602	100.203	99.8532	100.052	99.5987	99.9587	99.2096	98.2284	77.5232	83.838	21.8489	1.89835	70.4669	92.0987	100.07	99.8707	97.2098	99.3902	100.512	100.1	100.257	100.28	98.4888	96.3002	93.4519	98.0885	89.947	96.3997	91.4096	93.0196	97.3169	98.1745	12.0096	11.9533	11.0671	4.72357	94.6007	95.8202	33.5843	27.8334	3.54382	-18.39	58.9074	66.4647	-40.6093	3.46537	14.3827
0.37037	100.538	100.258	100.254	98.3012	97.4829	94.1477	96.5278	99.1579	94.9578	96.7203	64.1186	66.5441	23.4907	-1.67136	48.7222	67.4308	96.5671	95.4474	95.0796	91.9594	98.965	100.256	92.3509	96.323	68.1605	93.0172	82.3068	80.9244	77.9997	68.7312	78.3053	53.7441	86.9754	84.6297	-20.6722	-22.3597	6.78618	-24.4837	82.1055	66.9239	17.9946	19.564	0.393758	-11.2732	42.625	28.7437	-35.3204	-22.8472	-17.7062
0.123457	92.5387	93.1756	93.8134	88.3367	86.5649	89.1345	88.2995	87.0285	77.6233	77.2418	51.977	25.5839	12.3463	-16.0497	26.4031	30.0545	89.5608	81.5679	79.0652	76.7721	91.4755	88.7601	76.3471	82.4746	79.729	57.999	74.9055	81.126	59.3259	54.0464	32.253	23.6416	60.4408	64.0729	-20.5597	-18.0284	7.15589	-30.224	52.8911	75.3542	5.652	13.197	-12.6732	-11.1565	32.6293	14.9149	12.4566	-22.4946	11.7589
0.0411523	70.1962	64.0055	98.8083	85.3702	48.9237	53.5069	52.6241	66.2448	32.0887	47.6606	28.5548	9.72516	8.66462	19.5106	19.1863	19.1247	51.1594	51.3368	47.1116	56.4722	77.6648	79.7236	66.5786	61.7212	31.11	11.0995	64.682	54.372	26.8668	35.6464	35.4168	32.7397	39.203	35.2681	-23.3722	-18.0847	16.4182	-5.60893	40.9438	39.0174	4.58091	6.75017	-0.30626	-13.6065	9.04933	1.28247	-31.6622	-15.5308	9.70362
0.0137174	53.5348	26.6575	41.9118	59.7109	33.0659	29.4161	29.7687	24.795	25.4202	28.1094	17.5182	2.44412	6.64967	-13.1516	-1.95737	3.27511	34.4087	30.3518	43.4276	42.1369	41.0405	38.659	36.788	38.4507	-11.8812	-16.472	35.1345	20.9367	23.1516	19.1431	29.8381	0.446951	26.9445	30.6776	2.10941	-5.42821	10.2498	6.80563	42.0395	20.7782	-18.2613	-5.84699	-32.8569	-37.6404	-0.8568	-6.05217	17.4811	-28.3566	-1.35999
0.00457247	21.0528	11.6266	9.12779	12.8296	18.6345	2.16838	-3.68068	8.86742	4.34269	1.94422	8.27563	8.62007	33.976	14.8588	7.90981	5.4184	27.99	20.9172	22.9155	21.2982	2.10146	18.8723	12.6475	7.59776	-9.286	-8.605	18.6904	6.53731	-8.01701	17.6374	-13.4811	-11.7026	7.548	2.0746	-33.1599	-11.8971	23.6957	4.43169	15.3701	8.38905	-10.4617	0.717671	-14.5399	-29.7069	6.73761	-7.92949	-17.7786	-36.3341	9.27507
0.00152416	13.2826	-6.81804	18.0527	-8.4432	11.5131	1.60204	-3.17376	2.80642	14.9541	5.41474	-12.6206	10.4284	1.57496	16.2891	15.664	2.06335	6.88136	7.59197	10.7222	12.6519	-14.3912	4.85486	1.25475	-7.12819	-1.623	-1.8916	12.0379	-7.19968	1.6034	8.44719	-0.35803	-21.3249	13.9294	5.17703	-2.78442	-30.1786	2.04677	-23.7832	7.77048	5.83287	7.93229	-6.0948	-48.6073	-40.3238	7.43397	8.44248	-8.78739	2.31943	-28.0089
0.000508053	5.44806	-17.7982	-3.4858	2.07911	-10.8367	-10.3542	-4.86349	-0.83017	6.286	12.2468	9.02515	-8.27204	11.1647	-2.28082	0.54635	0.678667	-7.47372	-1.59821	13.3286	-2.81108	-17.8744	0.621348	12.355	8.23668	-1.902	-5.3413	4.99046	-1.09435	3.58981	8.85782	-11.5341	-0.58267	3.03307	11.7855	-8.52201	-3.85319	7.38939	-15.5133	1.7326	3.12557	3.15098	-8.31686	-16.7566	-9.17311	7.52565	9.7064	-13.1067	-22.5828	-5.12949
17-2C (µg/ml)	WT		Alpha		Beta		Gamma		Delta		Lambda		Mu		Kappa		Eta		Iota V1		Iota V2		Epsilon		Zeta		Omicron BA.1		Omicron BA.2		Omicron BA.2.12.1		BA.2.75		BA.2.75.2		BN.1		Omicron BA.3		Omicron BA.4		BA.4.6		Omicron BA.5		BF.7		BQ.1
10	99.9757	96.875	98.468	99.8132	58.6973	41.26	79.6244	80.779	100.109	99.81	99.2728	99.579	99.9814	99.9649	100.119	99.7621	100.404	100.01	99.7988	99.9957	100.065	99.5293	99.9965	98.4639	100.326	100.034	3.55391	10.3985	49.0361	11.5797	-5.80283	5.47124	6.93203	2.66141	3.4129	-1.01908	-14.8036	4.36276	30.2352	19.3569	-20.8011	3.0994	-0.54994	12.3647	-32.6557	-5.58414	9.59358	-2.21736	-3.08819
3.33333	100.213	99.133	100.101	97.6288	38.0522	18.7485	69.4361	59.1915	100.097	100.109	99.6096	93.1486	98.8843	98.2078	99.6151	100.07	100.463	100.089	97.4704	100.133	99.6537	99.6808	99.495	100.215	94.6841	94.8786	25.344	9.29759	3.42738	-16.1821	-6.26196	-19.4235	-8.72694	-12.8428	16.1617	7.5713	-2.42862	5.86807	2.07967	14.6857	-3.20978	17.9486	-36.5975	-1.40145	-4.81449	-15.6565	-22.2915	-5.27114	8.47306
1.11111	97.9878	99.6624	100.193	98.2151	14.5727	13.3769	61.1721	45.2929	99.4486	97.2804	100.191	98.5379	89.8098	85.7099	91.5181	88.075	97.5642	95.6117	93.3784	95.4501	96.5589	99.2533	96.3452	95.9708	85.5017	79.9377	12.2173	15.5798	40.0269	10.8697	-4.73154	8.65961	-11.2336	17.0206	-11.5792	-12.0717	-12.7732	15.1274	11.1449	-5.98304	21.0858	16.0199	-14.458	8.53291	3.31702	-18.2499	-18.9682	30.6108	11.5465
0.37037	88.9128	86.8492	92.961	94.927	13.7122	11.7698	46.3323	43.9912	82.2274	81.6542	100.314	93.6385	62.9001	56.4325	69.8515	77.1227	83.2454	70.2086	61.9612	64.3239	78.8232	76.1991	72.3749	82.7215	79.1012	53.8301	2.70432	-2.60859	21.2008	-2.20332	-12.9703	-3.22663	9.9648	4.20873	23.7125	2.64688	-11.3204	5.37797	6.28166	-3.14616	4.12188	6.71295	-24.3924	-6.65247	-30.4639	9.05593	8.6505	-34.0575	-8.76356
0.123457	40.0154	58.4032	60.8962	64.7131	11.3333	17.1098	35.1521	24.5054	53.5794	62.0654	73.7962	70.0605	48.843	42.5487	41.8654	50.9351	46.8961	43.346	39.9606	34.4819	47.1338	47.4963	44.4074	33.4252	33.2669	18.1898	-20.8687	5.18128	37.5788	7.27095	28.2234	-11.4399	-2.22815	0	18.5692	-6.65481	10.6115	-4.23148	36.9328	14.1311	20.6094	17.8789	-6.65247	-16.7288	38.403	-30.765	9.7283	5.05782	1.8125
0.0411523	28.2502	41.6576	41.1905	47.0424	6.61964	8.73919	19.1176	18.0707	32.9564	41.9159	41.4912	47.1867	33.1278	14.9377	38.4432	31.8719	35.5555	32.6769	-3.5355	22.1718	25.4863	17.3813	22.8737	18.5656	31.3409	9.29916	-18.6072	-16.7285	21.6659	11.3838	11.6694	-2.28287	-23.3647	-12.719	-21.4828	-15.7924	-22.8378	4.66032	-13.7471	-11.8488	4.72608	21.597	27.2663	-0.54994	11.047	19.5633	-2.75626	7.5727	-2.4735
0.0137174	20.2015	26.1003	48.2726	20.6226	23.7532	-5.38903	6.70652	15.0306	25.0062	29.891	32.3662	35.214	19.6152	20.1761	32.3128	24.3137	29.9344	23.6428	-8.83448	-5.93246	19.6916	12.6146	-3.37059	-10.3554	11.8866	17.6451	15.3883	7.395	-11.139	-7.66265	23.5557	16.4137	-34.3198	8.69599	-2.33226	3.79591	15.1274	0.07439	15.1976	16.6053	-11.7266	17.937	-3.956	22.7248	-1.46819	26.1053	-2.62153	8.91995	-4.57861
0.00457247	24.1016	7.28031	15.9893	19.6568	6.13246	2.86139	0.42314	8.22202	12.0343	13.5296	3.49078	4.16489	4.34211	-2.58414	21.6264	23.8378	16.9158	23.9781	8.77456	1.89312	17.7384	0.684431	8.6357	-1.2131	6.49774	2.31506	-34.6297	2.01029	-2.98672	6.8058	22.4589	6.15993	-20.0534	-4.9824	-9.3906	2.15443	-23.5729	-8.13478	6.70826	-13.8325	9.22268	-4.0115	4.70108	-17.0126	16.8361	-5.04873	28.545	-6.07949	-16.2662
0.00152416	15.6748	8.28924	9.46137	12.3563	1.14146	-3.96545	6.79107	0.14206	9.31776	0.2648	6.76261	8.06629	15.4162	13.8075	-7.4934	8.0648	8.37631	-2.8253	8.53486	1.50666	10.1204	8.18883	-11.9021	5.36575	11.4391	9.43534	12.0737	4.73854	8.8506	9.49997	7.12919	2.69098	-17.2682	-41.7469	1.27898	11.0731	-26.0759	11.2066	-20.914	17.3945	9.25754	2.75083	-6.22672	-47.3834	8.6711	2.69795	33.1705	-9.67217	7.41209
0.000508053	4.31768	1.24107	0.755921	-2.744	2.44017	4.70556	-7.4607	14.0836	3.63551	-2.25857	8.65651	2.3356	7.59239	-6.09017	1.71437	4.10274	1.87575	2.18919	-0.38522	-9.59637	4.4975	2.58271	8.94645	3.43062	1.34186	6.88585	8.26852	4.05648	11.2859	9.96389	3.99056	8.19921	1.17597	-21.0437	1.77143	-0.47192	-7.08456	-15.2937	-13.4698	7.45481	10.3381	-6.84657	0.73798	-6.36864	3.10804	6.46254	10.2223	22.0781	-0.09894
ADG-2 (µg/ml)	WT		Alpha		Beta		Gamma		Delta		Lambda		Mu		Kappa		Eta		Iota V1		Iota V2		Epsilon		Zeta		Omicron BA.1		Omicron BA.2		Omicron BA.2.12.1		BA.2.75		BA.2.75.2		BN.1		Omicron BA.3		Omicron BA.4		Omicron BA.4.6		Omicron BA.5		BF.7		BQ.1
10	99.9262	99.912	99.832	99.8585	99.791	100.08	99.9442	99.7017	99.7438	99.8606	99.8505	99.9034	99.8881	99.912	99.9296	99.4966	99.8088	99.8027	99.792	99.8558	99.9466	99.4748	99.7779	99.8586	100.451	99.9281	80.7971	87.6361	-1.82951	-26.4861	4.49284	8.47662	10.3052	27.0473	-15.0263	-34.6693	6.09561	10.2264	21.9188	14.1378	20.1327	8.98329	-7.36207	5.83644	35.9046	8.45378	3.84529	-41.5572	-13.967
3.33333	99.7982	99.9262	99.9226	99.8622	99.9104	99.8009	99.6247	99.9365	99.8709	99.912	100.115	99.9881	100.046	100.099	100.012	100.019	99.9753	100.025	99.8441	99.879	100.076	100.092	99.8933	100.089	100.66	99.8236	61.9911	61.3515	4.09832	16.5323	6.37627	7.07639	6.06553	2.2591	-11.7981	1.93557	16.7553	20.501	-0.54533	12.2006	20.3526	17.677	7.96523	45.8577	-13.3842	2.01281	-2.17245	15.6562	-1.1431
1.11111	100.054	100.068	100.089	100.028	99.4625	100.1	100.071	99.975	100.046	100.053	100.073	100.115	99.9743	99.8498	100.236	100.142	99.9938	100.123	100.128	99.6992	100.072	100.229	100.078	100.124	100.242	100.294	40.1107	34.6742	3.86476	10.0929	6.91861	-3.96776	-23.8598	14.8853	4.39778	25.737	2.96248	12.4319	1.22902	21.0398	8.54347	25.7037	-17.0126	6.40412	4.22114	7.16559	-4.64242	18.3058	1.61883
0.37037	100.097	100.161	100.074	99.7981	99.4028	99.8507	99.6401	100.168	100.008	100.156	100.21	100.094	99.6535	99.9216	99.5078	99.2727	99.3957	99.6239	100.012	100.018	100.225	100.221	100.147	99.9856	100.503	100.608	34.7864	32.1327	7.22349	2.26325	2.57984	13.2197	4.02306	24.2002	4.67136	5.54682	-11.8455	4.99289	6.48693	10.3937	25.5205	26.4661	-12.0454	10.3779	0.847295	2.19338	-2.08263	16.4646	-7.1468
0.123457	100.083	98.5967	98.6168	99.5943	98.8553	94.8241	98.4544	99.0819	99.4075	99.9773	100.009	98.5913	98.7245	98.7533	96.7648	94.6935	99.5314	100	99.4498	99.3744	99.6401	100.197	100.032	99.801	95.2767	95.7993	33.8439	13.927	3.33871	5.28833	-20.8692	-17.2306	10.6766	17.7014	5.76568	-1.51152	15.6876	5.18543	29.2278	18.0934	28.5332	33.3272	37.3426	13.0743	-20.1626	4.65054	21.0902	-2.30717	-6.7006
0.0411523	93.6054	91.4795	95.1333	92.3102	80.919	81.7949	92.7958	83.8265	93.7473	95.3537	94.3799	99.258	78.3986	83.6225	84.3819	77.2089	87.5622	78.5407	89.2669	84.2567	89.8048	87.8409	87.4771	94.366	79.9112	75.0506	23.3917	18.8922	8.58811	12.6175	19.6391	16.671	17.5158	-6.46783	10.7995	9.04863	-4.93163	20.5185	24.1815	18.305	27.9248	20.9024	-8.63935	-21.2702	24.4335	1.79811	21.0902	3.84529	2.49455
0.0137174	71.3652	62.3568	64.7477	70.073	58.7921	57.6176	54.1666	64.5986	70.6536	66.1434	58.6776	79.7244	45.6807	45.9489	57.1007	56.6006	65.6158	74.8902	61.1712	59.8723	78.0903	69.5857	65.8757	54.0481	43.3266	68.9358	17.484	27.1002	-1.34015	29.3666	1.55431	1.19932	2.84708	14.8234	9.9788	7.07886	-5.85932	8.40608	20.8933	12.8518	21.804	22.559	-42.5581	19.0349	-2.92528	2.22405	-20.9891	6.5398	-4.96595
0.00457247	46.1246	44.9088	38.3665	52.0175	31.7781	37.4317	34.5267	29.8496	44.0485	37.7431	17.949	57.0692	19.4844	32.9776	37.2388	32.5438	28.7527	30.1648	34.5716	37.1348	42.1484	30.446	29.3081	39.428	21.01	58.274	5.27684	24.727	-3.65345	-6.44498	-13.375	5.92267	-14.3902	-11.605	16.0523	-18.747	-8.46734	-2.90121	24.5396	31.23	12.1573	16.5995	-28.0823	0.727337	3.78944	-2.86393	3.26148	16.9586	5.2733
0.00152416	29.0676	5.9671	36.2982	31.4371	-0.11322	-2.92013	14.4787	22.1083	27.377	21.8301	12.9334	9.66364	26.9397	20.0399	14.7793	19.5414	18.097	-8.81958	17.1749	9.68273	35.8053	12.1828	12.1839	-0.73995	11.1492	20.1215	5.44417	17.3326	-9.57015	9.58127	9.68951	10.932	-7.6438	-6.93203	0.348813	-16.5037	24.0368	-11.3379	-1.71737	-8.55428	14.0119	11.4389	-25.102	-4.38176	-23.0457	3.0863	20.3716	6.13562	6.1827
0.000508053	15.8643	0.45682	9.21503	7.07887	-1.9845	-11.6096	12.2691	11.6802	25.6642	9.2295	-13.4148	-6.43096	12.0483	13.0395	11.4205	15.2272	-12.7045	-30.4269	3.68666	-6.1019	16.9781	6.69177	-7.64038	0.66783	0.156791	4.14582	0.37898	-0.25036	-1.39576	-11.9391	-15.5148	18.3276	-4.27063	-10.8004	-8.73401	-10.2113	-2.02604	-8.60737	-13.1285	-6.3567	0.524117	8.80003	-64.2718	-29.9273	3.79174	-2.6776	14.4437	9.45885	-20.0638
COV2-2130 (µg/ml)	WT		Alpha		Beta		Gamma		Delta		Lambda		Mu		Kappa		Eta		Iota V1		Iota V2		Epsilon		Zeta		Omicron BA.1		Omicron BA.2		Omicron BA.2.12.1		BA.2.75		BA.2.75.2		BN.1		Omicron BA.3		Omicron BA.4		Omicron BA.4.6		Omicron BA.5		BF.7		BQ.1
10	99.9618	99.912	99.8849	99.6094	100.139	98.3577	99.9442	100.006	99.9635	99.9086	99.9034	99.6283	99.1076	99.8833	99.9333	98.3733	99.8582	99.7842	99.9427	99.9369	99.8821	99.8498	99.7548	98.6701	100.294	98.9351	85.5435	87.2602	99.088	99.5663	97.9046	97.9144	96.1537	98.7179	-30.557	2.90334	-6.33959	-10.0776	95.1226	99.4038	95.173	94.5133	17.1488	2.36258	97.3086	86.4203	18.4484	20.63	0.613081
3.33333	100.047	100.033	99.4509	99.6132	100.02	99.9005	100.006	100.006	98.1409	99.2839	99.8611	98.6654	98.2122	97.8866	97.0484	98.0523	99.9815	99.4389	99.9717	99.9369	99.9425	100.104	98.797	99.6509	94.8586	100.869	56.7062	56.8632	98.2873	99.4773	98.0821	93.2897	91.3571	94.6755	-9.85986	-12.102	23.7259	-18.4535	92.9738	96.0505	92.4388	91.0314	3.00546	-22.4526	97.1552	90.7449	-3.50047	2.50988	15.5979
1.11111	99.5778	100.04	100.058	100.126	98.6961	100.199	100.083	100.175	96.9086	97.3857	98.7395	98.4749	95.5452	95.7894	97.1902	97.0969	99.9692	100.006	100.111	100.053	99.7933	100.193	97.5508	96.6854	100.294	100.555	35.987	41.7489	99.6886	99.6219	96.4945	93.3883	95.3392	96.1235	-10.7797	2.32842	-2.48623	-7.88555	84.0208	91.9646	94.5866	90.2324	14.1916	-2.5233	85.9613	86.4816	14.1299	3.52385	-8.88666
0.37037	100.083	99.912	100.119	100.141	100.01	100	100.106	100.121	93.9636	96.5139	94.983	91.216	92.4089	90.5606	95.9587	91.3571	100.08	98.7729	100.128	99.7282	100.217	99.8659	94.1814	87.4886	100.764	97.5763	21.9892	18.853	99.6886	99.6219	95.893	95.7549	81.764	89.4265	-14.6317	10.2623	-10.0545	28.6868	86.1207	80.5697	88.5317	84.9326	47.2356	-25.9241	61.9752	89.4874	9.85586	-15.7438	3.42818
0.123457	100.189	100.047	100.093	100.123	100.06	100.119	100.083	100.091	92.189	94.4922	89.6181	85.2903	83.1341	89.1433	81.665	87.0466	99.2909	98.5324	99.56	98.8583	98.3497	99.5998	87.1194	85.6655	100.346	97.2104	13.7508	13.6891	97.2085	99.5663	82.216	83.6064	41.6418	48.9121	-19.346	-48.8969	17.3805	2.40547	57.4219	43.0156	65.9031	60.3907	8.66281	-2.78046	76.9735	76.3907	4.11264	7.09555	0.738842
0.0411523	93.4845	94.9279	100.025	97.2128	97.9894	93.3211	98.1234	96.599	66.7063	68.2028	53.2069	52.699	62.6932	62.0851	53.1111	53.6784	82.0679	89.0484	90.1136	92.0446	94.3575	94.3454	52.4672	57.106	79.3363	84.9285	2.00599	7.51208	88.8339	80.8597	65.8963	59.2797	20.7964	15.4414	-4.28315	-28.0273	2.40547	2.98232	40.6715	20.6979	41.09	35.431	-18.3382	15.3488	44.2779	39.2478	4.45879	3.17769	-4.82363
0.0137174	71.7207	70.1778	83.5353	80.0707	79.7942	66.1379	76.6512	71.5815	27.4353	24.6619	28.3621	32.7844	39.0491	28.3378	37.8844	32.5476	54.547	54.4298	66.3555	61.8323	58.9519	57.4236	19.2645	22.5923	42.4904	60.1555	2.99922	0.97368	54.1233	26.8309	41.9838	23.83	1.27833	15.3663	-6.29536	-24.2328	5.05898	1.27484	6.21019	13.0908	32.8581	15.8884	8.82032	9.6207	7.13492	16.6737	2.06467	5.84896	10.7223
0.00457247	45.0581	23.7706	57.6749	47.6244	28.155	51.9042	43.0262	46.383	18.9846	27.1401	15.8848	9.30386	16.736	12.8288	26.1322	24.4453	43.8605	34.0682	33.5742	37.935	29.6113	29.4339	8.71064	4.41807	10.1914	14.3902	2.29792	2.20235	3.19746	15.9873	10.2318	7.92442	0.071647	-4.21207	-14.8042	-6.87028	-11.6928	-7.17026	3.42659	8.538	25.1979	3.14104	2.43491	1.33462	4.73216	-2.6035	5.59909	2.12661	-2.7244
0.00152416	22.4979	13.1056	43.2124	35.2	12.1597	13.6227	20.403	30.2037	15.0498	17.3851	1.19797	6.66865	9.28332	11.7275	18.2912	13.6821	6.87406	18.7815	17.6388	22.5795	27.0184	17.1347	-0.8527	-6.9704	3.93676	-9.7034	2.07351	1.64402	6.30039	-3.87588	7.79623	-1.84767	2.06267	-2.07021	11.3546	-7.61768	21.0262	12.2812	8.82592	-12.2983	20.0154	6.21976	8.53423	15.8631	1.06199	-3.7806	-20.4185	-0.82921	0.042323
0.000508053	12.1315	-2.47963	21.0205	30.9201	-3.806	-12.5851	12.9321	3.30379	4.80607	11.7798	4.95404	1.11371	6.51574	4.65055	2.88906	-4.48171	-13.8576	-20.2645	10.9005	10.8019	15.7475	14.6554	9.01066	5.32966	-1.4275	-6.3579	2.18146	4.87752	7.79069	-3.19746	2.21499	12.8055	-16.0376	6.40673	3.94538	9.5724	-25.9525	-1.54019	0.122088	6.24275	19.2457	-6.35904	-6.76631	-9.5532	4.1598	-6.54449	-15.7438	-7.55189	-12.3596
[truncated: 40 more columns]

## Sheet: Fig. 2e
Percentages of the binding of the competing mAb (Ab2) to the preformed saturating mAb (Ab1)-RBD complexes
		Ab2
		CB6	C121	COV2-2130	COVA1-16
Ab1	6-2C	124.339	121.686	9.28252	114.22
	10-5B	15.4364	17.1933	105.97	134.112
	3-1C	11.995	5.59089	106.219	2.01517
	1-1D	25.0374	15.2544	103.686	9.49413
	1-2D	28.4165	12.8437	103.208	7.76981
	2-2E	22.4065	14.9979	30.433	98.525
	3-7D	10.7606	5.79606	62.8374	98.2965
	13-1C	13.0299	14.4748	129.291	6.93882
	13-1F	7.70574	9.00698	105.555	7.09463
	13-2G	137.007	120.496	100.177	7.14657
	13-3B	136.982	117.501	100.467	6.69991
	14-1C	126.397	14.5055	12.0964	95.7411
	14-2G	123.554	4.84202	6.11567	90.7863
	14-5G	123.504	5.29339	8.09885	88.0856
	14-6A	111.735	8.80137	11.3591	119.502
	16-1C	16.5145	16.9798	84.5499	11.0977
	16-2G	108.661	14.0661	10.1236	84.3321
	16-3A	74.3075	11.705	88.2982	14.7498
	16-3D	105.282	16.5076	10.0093	82.2538
	17-2C	44.688	28.4437	94.0712	20.8939

## Sheet: Fig. 2f
Neutralizing activity of bsAbs against live SARS-CoV-2
WT
µg/ml	10-5B			6-2C			ADG-2			COV2-2130			13-1C
4	100	100	100	100	100	100	100	100	100				100	100
2	100	100	100	100	100	100	100	100	100	100	100	100	100	100
1	100	100	100	100	100	100	100	100	100	100	100	100	100	100
0.5	100	100	100	100	100	100	100	100	100	100	100	100	100	100
0.25	100	100	100	100	100	100	100	100	100	100	100	100	100	100
0.125	100	100	100	100	100	100	100	100	100	100	100	100	75	100
0.0625	100	100	100	75	75	75	100	75	100	100	100	100	50	75
0.03125	75	100	100	50	50	25	75	50	75	100	100	100	25	50
0.015625	50	75	70	25	0	0	50	25	25	100	100	100	0	25
0.0078125	25	50	50	0	0	0	25	0	0	100	100	100	0	0
0.00390625	0	25	25	0	0	0	0	0	0	100	100	100	0	0
0.00195312										100	75	75
0.000976562										75	50	50
Omicron BA.1																	BA.1
µg/ml	10-5B			6-2C			ADG-2			COV2-2130			13-1C				μg/mL	10-5B			6-2C			ADG-2
16	100	100	100	100	100	100	100	100	100	0	0	0	100	100			16	100	100	100	100	100	100	100	100	100
8	100	100	100	100	100	100	100	100	100	0	0	0	100	100			8	100	100	100	100	100	100	100	100	100
4	100	100	100	100	100	100	75	75	75	0	0	0	100	100			4	100	100	100	100	100	100	75	75	75
2	100	100	100	75	75	75	25	50	50	0	0	0	100	100			2	100	100	100	75	75	75	50	50	50
1	100	100	100	50	50	25	0	25	25	0	0	0	100	100			1	100	100	100	25	50	25	25	0	0
0.5	100	100	100	25	25	0	0	0	0	0	0	0	75	75			0.5	100	100	100	0	0	0	0	0	0
0.25	100	100	100	0	0	0	0	0	0	0	0	0	50	25			0.25	100	100	100	0	0	0	0	0	0
0.125	75	75	75	0	0	0	0	0	0	0	0	0	25	0			0.125	75	50	70	0	0	0	0	0	0
0.0625	25	50	50	0	0	0	0	0	0	0	0	0	0	0			0.0625	50	25	50	0	0	0	0	0	0
0.03125	0	25	25	0	0	0	0	0	0	0	0	0	0	0			0.03125	0	0	0	0	0	0	0	0	0
0.015625	0	0	0	0	0	0	0	0	0	0	0	0	0	0			0.015625	0	0	0	0	0	0	0	0	0
Omicron BA.2
µg/ml	10-5B			6-2C			ADG-2			COV2-2130			13-1C				BA.2
4	100	100	100	100	100	100	50	50	50				100	100	100		μg/mL	10-5B			6-2C			ADG-2
2	100	100	100	100	100	100	25	0	0	100	100	100	75	75	75		16	100	100	100	100	100	100	100	50	100
1	100	100	100	50	50	50	0	0	0	100	100	100	50	50	25		8	100	100	100	100	100	100	70	25	75
0.5	100	100	100	25	0	25	0	0	0	100	100	100	25	0	0		4	100	100	100	100	100	100	25	0	50
0.25	100	100	100	0	0	0	0	0	0	100	100	100	0	0	0		2	100	100	100	75	75	75	0	0	0
0.125	50	75	50	0	0	0	0	0	0	100	100	100	0	0	0		1	100	100	100	50	50	50	0	0	0
0.0625	25	25	25	0	0	0	0	0	0	75	100	100	0	0	0		0.5	100	100	100	0	25	0	0	0	0
0.03125	0	0	0	0	0	0	0	0	0	50	75	75	0	0	0		0.25	75	75	75	0	0	0	0	0	0
0.015625	0	0	0	0	0	0	0	0	0	0	50	50	0	0	0		0.125	25	50	50	0	0	0	0	0	0
0.0078125	0	0	0	0	0	0	0	0	0	0	35	0	0	0	0		0.0625	0	25	0	0	0	0	0	0	0
0.00390625	0	0	0	0	0	0	0	0	0	0	0	0	0	0	0		0.03125	0	0	0	0	0	0	0	0	0
0.00195312										0	0	0					0.015625	0	0	0	0	0	0	0	0	0

## Sheet: Fig. 3b
BI-2C5B WT RBD												BI-5B2C WT RBD												BI-2C1C WT RBD												BI-1C2C WT RBD												BI-2C5B BA.4/BA.5 RBD
Time	Data1	Fit1	Data2	Fit2	Data3	Fit3	Data4	Fit4	Data5	Fit5		Time	Data1	Fit1	Data2	Fit2	Data3	Fit3	Data4	Fit4	Data5	Fit5		Time	Data1	Fit1	Data2	Fit2	Data3	Fit3	Data4	Fit4	Data5	Fit5		Time	Data1	Fit1	Data2	Fit2	Data3	Fit3	Data4	Fit4	Data5	Fit5		Time	Data1
0	0.002936	0	0.008015	0	0.018056	0	0.016221	0	0.023798	0		0	-0.00157	0	0.011129	0	0.011209	0	0.019932	0	0.021367	0		0	2.39e-05	0	0.009347	0	0.011023	0	0.013142	0	0.010595	0		0	-0.0071	0	0.012277	0	0.013211	0	0.015759	0	0.01434	0		0	0.019038
0.2	0.004055	0.00038	0.00707	0.000455	0.018798	0.000976	0.017864	0.002703	0.027943	0.007943		0.2	-0.00094	0.000334	0.010375	0.00051	0.012301	0.001136	0.021122	0.003199	0.026065	0.008551		0.2	0.000935	0.000447	0.009462	0.00064	0.01214	0.001002	0.014058	0.002843	0.01404	0.006818		0.2	-0.00605	0.000214	0.012479	0.00048	0.013877	0.000974	0.01703	0.003026	0.017687	0.006488		0.2	0.018777
0.4	0.004343	0.00076	0.006785	0.000909	0.018764	0.001951	0.019851	0.005401	0.032675	0.015848		0.4	-0.00041	0.000668	0.009067	0.00102	0.012831	0.002272	0.022756	0.006393	0.031466	0.017065		0.4	0.001107	0.000893	0.009898	0.00128	0.013497	0.002004	0.015349	0.005681	0.017826	0.013602		0.4	-0.00501	0.000427	0.012739	0.00096	0.014929	0.001947	0.018175	0.006046	0.022042	0.012945		0.4	0.018127
0.6	0.005139	0.001139	0.006382	0.001364	0.019395	0.002925	0.021845	0.008096	0.038081	0.023716		0.6	0.000445	0.001001	0.008842	0.001529	0.013982	0.003406	0.025195	0.009582	0.038123	0.025541		0.6	0.00183	0.001339	0.010381	0.001919	0.014664	0.003006	0.016999	0.008513	0.022684	0.020352		0.6	-0.0045	0.000641	0.012909	0.00144	0.015737	0.002919	0.020095	0.009059	0.027109	0.019372		0.6	0.018247
0.8	0.006689	0.001518	0.006285	0.001817	0.019783	0.003898	0.024322	0.010786	0.044433	0.031547		0.8	0.001481	0.001335	0.007696	0.002038	0.015369	0.00454	0.027461	0.012765	0.045668	0.03398		0.8	0.002642	0.001784	0.011004	0.002558	0.015874	0.004006	0.019375	0.01134	0.027897	0.027068		0.8	-0.00366	0.000854	0.01326	0.001919	0.016691	0.003891	0.022224	0.012065	0.032471	0.025769		0.8	0.018754
1	0.006796	0.001897	0.00552	0.002271	0.019777	0.004871	0.02699	0.013473	0.051056	0.039341		1	0.00163	0.001668	0.00724	0.002546	0.016258	0.005673	0.030117	0.015942	0.053744	0.042382		1	0.003025	0.00223	0.011279	0.003196	0.017245	0.005006	0.022075	0.014161	0.033913	0.033751		1	-0.00306	0.001068	0.013725	0.002399	0.017752	0.004863	0.024866	0.015065	0.038907	0.032137		1	0.018119
1.2	0.007471	0.002276	0.006013	0.002724	0.021052	0.005842	0.030016	0.016155	0.058405	0.047098		1.2	0.002475	0.002002	0.007616	0.003055	0.018103	0.006804	0.032561	0.019114	0.062862	0.050746		1.2	0.004037	0.002674	0.011996	0.003833	0.018969	0.006006	0.024981	0.016977	0.040359	0.0404		1.2	-0.00215	0.001281	0.014481	0.002878	0.018833	0.005833	0.027551	0.018058	0.045144	0.038474		1.2	0.018457
1.4	0.007941	0.002654	0.005584	0.003176	0.021509	0.006813	0.03304	0.018834	0.066336	0.054819		1.4	0.003123	0.002335	0.007644	0.003562	0.019193	0.007935	0.035393	0.022281	0.072564	0.059074		1.4	0.004472	0.003119	0.012358	0.00447	0.019966	0.007004	0.027691	0.019787	0.047645	0.047016		1.4	-0.00161	0.001495	0.014799	0.003356	0.019436	0.006803	0.030553	0.021044	0.051543	0.044783		1.4	0.0183
1.6	0.007555	0.003032	0.005808	0.003629	0.022179	0.007783	0.036129	0.021508	0.074251	0.062503		1.6	0.003296	0.002668	0.007859	0.004069	0.02044	0.009064	0.038658	0.025442	0.082265	0.067364		1.6	0.005022	0.003563	0.013034	0.005107	0.021852	0.008003	0.030337	0.022592	0.054467	0.053598		1.6	-0.00116	0.001708	0.015351	0.003835	0.020808	0.007773	0.033439	0.024023	0.058308	0.051062		1.6	0.018755
1.8	0.007846	0.003409	0.006783	0.004081	0.02357	0.008752	0.038664	0.024178	0.082129	0.070151		1.8	0.003712	0.003	0.009226	0.004576	0.02178	0.010193	0.041816	0.028598	0.09241	0.075619		1.8	0.005465	0.004006	0.013453	0.005743	0.023295	0.009	0.032622	0.025391	0.061324	0.060148		1.8	-0.00079	0.001922	0.01563	0.004313	0.022242	0.008741	0.036387	0.026996	0.065222	0.057311		1.8	0.019059
2	0.007435	0.003787	0.007608	0.004532	0.024137	0.00972	0.041179	0.026845	0.090159	0.077762		2	0.003904	0.003333	0.009522	0.005083	0.022566	0.011321	0.044408	0.031748	0.102245	0.083837		2	0.006305	0.00445	0.013488	0.006378	0.024374	0.009997	0.035508	0.028185	0.068086	0.066665		2	-0.00048	0.002135	0.015975	0.004791	0.024015	0.00971	0.039638	0.029962	0.071793	0.063532		2	0.019013
2.2	0.006182	0.004164	0.008844	0.004983	0.025038	0.010688	0.043327	0.029507	0.097171	0.085338		2.2	0.003435	0.003666	0.01068	0.005589	0.023536	0.012447	0.047722	0.034893	0.111708	0.092018		2.2	0.006307	0.004893	0.013932	0.007013	0.025858	0.010993	0.038085	0.030973	0.07442	0.073149		2.2	-0.00098	0.002349	0.016456	0.005269	0.025581	0.010677	0.042466	0.032921	0.077931	0.069723		2.2	0.018632
2.4	0.007925	0.00454	0.010739	0.005434	0.026655	0.011654	0.046267	0.032166	0.10445	0.092878		2.4	0.004359	0.003998	0.012021	0.006094	0.024778	0.013573	0.050671	0.038032	0.120392	0.100164		2.4	0.007269	0.005335	0.014633	0.007647	0.027011	0.011989	0.040917	0.033756	0.081223	0.079601		2.4	-0.00065	0.002562	0.016714	0.005746	0.027032	0.011644	0.045324	0.035874	0.084814	0.075886		2.4	0.01846
2.6	0.008187	0.004917	0.010806	0.005884	0.026193	0.01262	0.047766	0.03482	0.11187	0.100382		2.6	0.00447	0.004331	0.011918	0.006599	0.025268	0.014698	0.053452	0.041166	0.129188	0.108274		2.6	0.007416	0.005777	0.014918	0.008281	0.027318	0.012984	0.043239	0.036534	0.087202	0.08602		2.6	-0.00019	0.002775	0.016628	0.006223	0.027709	0.01261	0.047586	0.03882	0.090899	0.08202		2.6	0.018165
2.8	0.0083	0.005293	0.012208	0.006334	0.026706	0.013585	0.05033	0.037471	0.117806	0.107851		2.8	0.004308	0.004663	0.013033	0.007104	0.025932	0.015822	0.056943	0.044295	0.136972	0.116348		2.8	0.007089	0.006219	0.015229	0.008914	0.027955	0.013979	0.045774	0.039306	0.093303	0.092407		2.8	-0.00012	0.002988	0.017293	0.0067	0.029034	0.013576	0.050258	0.04176	0.097146	0.088125		2.8	0.018113
3	0.009807	0.005669	0.012659	0.006784	0.027765	0.014549	0.051894	0.040117	0.125664	0.115285		3	0.005719	0.004995	0.013388	0.007609	0.027575	0.016945	0.058668	0.047418	0.146411	0.124386		3	0.007765	0.006661	0.015349	0.009547	0.029079	0.014973	0.048201	0.042073	0.098933	0.098763		3	-0.00012	0.003202	0.017348	0.007177	0.029931	0.014541	0.0531	0.044693	0.10278	0.094202		3	0.018867
3.2	0.010282	0.006044	0.013696	0.007233	0.026899	0.015512	0.054054	0.04276	0.13198	0.122684		3.2	0.005467	0.005327	0.013729	0.008113	0.027036	0.018067	0.061768	0.050536	0.154283	0.132389		3.2	0.007871	0.007102	0.015283	0.010179	0.030397	0.015966	0.051049	0.044834	0.104849	0.105086		3.2	0.000259	0.003415	0.016695	0.007653	0.031144	0.015505	0.056287	0.04762	0.108586	0.100251		3.2	0.018812
3.4	0.010363	0.006419	0.014488	0.007682	0.028068	0.016474	0.056435	0.045398	0.138722	0.130047		3.4	0.005663	0.005659	0.015287	0.008616	0.028382	0.019187	0.064426	0.053649	0.163338	0.140356		3.4	0.007964	0.007543	0.015587	0.010811	0.031155	0.016959	0.053289	0.04759	0.110529	0.111378		3.4	0.000204	0.003628	0.017322	0.00813	0.032762	0.016469	0.058431	0.05054	0.115131	0.106272		3.4	0.018745
3.6	0.011759	0.006794	0.015155	0.008131	0.029614	0.017436	0.058739	0.048033	0.146154	0.137376		3.6	0.006865	0.00599	0.015811	0.009119	0.029984	0.020307	0.067003	0.056756	0.171177	0.148289		3.6	0.008808	0.007983	0.015486	0.011442	0.031223	0.017951	0.056314	0.050341	0.116305	0.117638		3.6	0.000492	0.003841	0.01721	0.008606	0.033064	0.017432	0.061933	0.053453	0.121538	0.112264		3.6	0.017367
3.8	0.01124	0.007169	0.014198	0.008579	0.028938	0.018396	0.060377	0.050663	0.153036	0.144671		3.8	0.006822	0.006322	0.015118	0.009622	0.029683	0.021426	0.06957	0.059858	0.179557	0.156186		3.8	0.008834	0.008423	0.016829	0.012073	0.031751	0.018942	0.058444	0.053086	0.122459	0.123867		3.8	0.000248	0.004055	0.017845	0.009081	0.033946	0.018395	0.063698	0.05636	0.128356	0.118229		3.8	0.017012
4	0.011587	0.007543	0.015001	0.009027	0.030256	0.019356	0.063055	0.05329	0.159971	0.15193		4	0.007288	0.006653	0.01513	0.010124	0.030823	0.022545	0.072312	0.062955	0.18801	0.164049		4	0.009379	0.008862	0.017247	0.012703	0.032394	0.019933	0.060746	0.055826	0.1284	0.130065		4	0.000514	0.004268	0.018381	0.009557	0.03518	0.019357	0.065542	0.05926	0.134793	0.124165		4	0.016431
4.2	0.012497	0.007917	0.014836	0.009474	0.030781	0.020315	0.064264	0.055913	0.167592	0.159156		4.2	0.008725	0.006984	0.015122	0.010626	0.031881	0.023662	0.073992	0.066046	0.196493	0.171877		4.2	0.010201	0.009302	0.017863	0.013332	0.033188	0.020923	0.062671	0.05856	0.134906	0.136231		4.2	0.000986	0.004481	0.018684	0.010032	0.035941	0.020318	0.068193	0.062154	0.141329	0.130074		4.2	0.0159
4.4	0.011752	0.008291	0.01523	0.009921	0.030587	0.021274	0.06632	0.058532	0.174146	0.166347		4.4	0.008917	0.007315	0.014289	0.011128	0.031887	0.024778	0.077193	0.069132	0.204773	0.17967		4.4	0.01004	0.009741	0.018696	0.013961	0.03419	0.021913	0.065345	0.06129	0.140931	0.142367		4.4	0.001366	0.004694	0.019483	0.010507	0.036612	0.021279	0.070009	0.065042	0.148403	0.135956		4.4	0.016108
4.6	0.012146	0.008664	0.015234	0.010368	0.031887	0.022231	0.068106	0.061147	0.181025	0.173505		4.6	0.009836	0.007646	0.015135	0.011629	0.033602	0.025893	0.079979	0.072213	0.213678	0.187429		4.6	0.01036	0.010179	0.019113	0.014589	0.034246	0.022902	0.067821	0.064014	0.147394	0.148472		4.6	0.000951	0.004907	0.019594	0.010982	0.036881	0.022239	0.072676	0.067923	0.154425	0.14181		4.6	0.015867
4.8	0.012475	0.009037	0.015116	0.010814	0.03196	0.023187	0.071037	0.063758	0.1882	0.180629		4.8	0.010191	0.007977	0.013943	0.01213	0.034285	0.027007	0.082088	0.075289	0.221814	0.195154		4.8	0.011144	0.010617	0.020115	0.015217	0.035286	0.02389	0.070796	0.066732	0.153405	0.154547		4.8	0.0015	0.00512	0.020466	0.011456	0.037101	0.023198	0.074917	0.070797	0.16059	0.147637		4.8	0.01555
5	0.011611	0.00941	0.014994	0.01126	0.032053	0.024143	0.073116	0.066365	0.194951	0.187719		5	0.010556	0.008308	0.014584	0.01263	0.034596	0.02812	0.084993	0.078359	0.23049	0.202845		5	0.011133	0.011055	0.020804	0.015845	0.03591	0.024878	0.073453	0.069445	0.159934	0.160591		5	0.001477	0.005333	0.021508	0.01193	0.037649	0.024157	0.077655	0.073666	0.167622	0.153437		5	0.014947
5.2	0.012096	0.009783	0.016133	0.011706	0.033475	0.025098	0.075568	0.068968	0.202521	0.194776		5.2	0.011459	0.008639	0.015218	0.01313	0.036042	0.029233	0.087009	0.081424	0.239233	0.210502		5.2	0.011177	0.011492	0.021782	0.016471	0.036834	0.025866	0.075446	0.072154	0.166261	0.166604		5.2	0.001545	0.005546	0.02254	0.012404	0.038037	0.025115	0.080057	0.076527	0.173912	0.15921		5.2	0.015413
5.4	0.012183	0.010155	0.015102	0.012151	0.033081	0.026052	0.077369	0.071567	0.209902	0.201799		5.4	0.01133	0.008969	0.014645	0.01363	0.03615	0.030344	0.089228	0.084483	0.248259	0.218125		5.4	0.011617	0.011929	0.0228	0.017098	0.037187	0.026852	0.077649	0.074856	0.172502	0.172588		5.4	0.001275	0.005759	0.023578	0.012878	0.038224	0.026073	0.083053	0.079383	0.180643	0.164955		5.4	0.015175
5.6	0.01086	0.010527	0.016013	0.012596	0.033688	0.027005	0.079852	0.074163	0.216685	0.208789		5.6	0.010466	0.009299	0.014731	0.014129	0.036126	0.031454	0.092556	0.087538	0.256689	0.225715		5.6	0.011512	0.012366	0.023549	0.017723	0.038851	0.027838	0.079779	0.077554	0.178184	0.178542		5.6	0.001176	0.005972	0.02418	0.013351	0.038944	0.02703	0.085809	0.082232	0.187053	0.170674		5.6	0.01517
5.8	0.01112	0.010898	0.016275	0.01304	0.034969	0.027958	0.081779	0.076754	0.223859	0.215746		5.8	0.01069	0.00963	0.015561	0.014628	0.037396	0.032564	0.094939	0.090587	0.265889	0.233271		5.8	0.011672	0.012802	0.023821	0.018349	0.039554	0.028824	0.081492	0.080246	0.183829	0.184466		5.8	0.001242	0.006185	0.024978	0.013825	0.03957	0.027986	0.088133	0.085074	0.1936	0.176367		5.8	0.015138
6	0.011192	0.01127	0.016736	0.013484	0.034549	0.028909	0.084926	0.079342	0.231021	0.222671		6	0.010055	0.00996	0.014657	0.015126	0.037495	0.033672	0.098127	0.093631	0.27391	0.240793		6	0.01229	0.013238	0.023893	0.018973	0.040426	0.029808	0.084345	0.082933	0.18987	0.19036		6	0.001352	0.006398	0.025381	0.014298	0.040204	0.028942	0.091235	0.08791	0.199746	0.182033		6	0.014699
6.2	0.010848	0.011641	0.017466	0.013928	0.035194	0.02986	0.087385	0.081925	0.23743	0.229562		6.2	0.010246	0.01029	0.015888	0.015624	0.038671	0.03478	0.101977	0.09667	0.282448	0.248283		6.2	0.011963	0.013674	0.024341	0.019597	0.04197	0.030793	0.086604	0.085615	0.196029	0.196224		6.2	0.000438	0.00661	0.025562	0.01477	0.041111	0.029897	0.09354	0.09074	0.206245	0.187672		6.2	0.014254
6.4	0.012063	0.012011	0.018353	0.014371	0.036986	0.03081	0.090311	0.084505	0.244814	0.236421		6.4	0.011128	0.010619	0.016637	0.016121	0.040211	0.035886	0.104485	0.099703	0.290011	0.255739		6.4	0.01239	0.014109	0.024828	0.020221	0.04232	0.031776	0.089246	0.088291	0.202625	0.20206		6.4	0.000276	0.006823	0.025571	0.015243	0.041699	0.030851	0.096016	0.093564	0.212489	0.193286		6.4	0.014205
6.6	0.012424	0.012382	0.01767	0.014814	0.036758	0.031759	0.09209	0.087081	0.251762	0.243248		6.6	0.01138	0.010949	0.016653	0.016618	0.041047	0.036992	0.108103	0.102731	0.298242	0.263163		6.6	0.012152	0.014544	0.025552	0.020844	0.043702	0.032759	0.091597	0.090963	0.208095	0.207866		6.6	-5.8e-06	0.007036	0.026578	0.015715	0.042326	0.031805	0.098805	0.096381	0.217845	0.198873		6.6	0.014724
6.8	0.012732	0.012752	0.018821	0.015257	0.037665	0.032707	0.094971	0.089653	0.258067	0.250043		6.8	0.011606	0.011279	0.017604	0.017115	0.041618	0.038097	0.110983	0.105754	0.3062	0.270554		6.8	0.012272	0.014978	0.026034	0.021467	0.044573	0.033742	0.094185	0.093629	0.213265	0.213643		6.8	-8.2e-05	0.007249	0.026692	0.016187	0.042998	0.032759	0.101662	0.099192	0.223769	0.204434		6.8	0.014756
7	0.014577	0.013122	0.018757	0.015699	0.039125	0.033655	0.096982	0.092222	0.265829	0.256805		7	0.01261	0.011608	0.018811	0.017611	0.043787	0.039201	0.112891	0.108772	0.315199	0.277912		7	0.013187	0.015413	0.025828	0.022089	0.046211	0.034723	0.096819	0.09629	0.218394	0.219391		7	0.000422	0.007461	0.026938	0.016659	0.04459	0.033711	0.104683	0.101997	0.229306	0.209969		7	0.015187
7.2	0.015174	0.013491	0.019415	0.016141	0.03885	0.034601	0.100041	0.094786	0.272947	0.263536		7.2	0.012593	0.011937	0.01989	0.018107	0.043751	0.040303	0.115979	0.111785	0.323251	0.285238		7.2	0.013837	0.015846	0.026411	0.02271	0.047702	0.035705	0.100086	0.098946	0.223942	0.22511		7.2	0.000357	0.007674	0.026871	0.01713	0.045485	0.034663	0.107694	0.104795	0.234791	0.215478		7.2	0.015977
7.4	0.014552	0.01386	0.019564	0.016582	0.040522	0.035547	0.102659	0.097347	0.280817	0.270234		7.4	0.012668	0.012267	0.021139	0.018603	0.045943	0.041405	0.118509	0.114793	0.332359	0.292531		7.4	0.01453	0.01628	0.026131	0.023331	0.048491	0.036685	0.102197	0.101596	0.230407	0.230801		7.4	0.000784	0.007887	0.026888	0.017601	0.047163	0.035615	0.110089	0.107587	0.241247	0.220962		7.4	0.016286
7.6	0.015213	0.014229	0.020048	0.017024	0.041006	0.036492	0.105205	0.099903	0.288234	0.276901		7.6	0.012792	0.012596	0.020811	0.019098	0.04681	0.042506	0.121378	0.117795	0.340154	0.299793		7.6	0.015852	0.016713	0.026585	0.023952	0.049305	0.037665	0.105125	0.104242	0.236128	0.236463		7.6	0.001718	0.0081	0.027647	0.018072	0.047402	0.036566	0.113087	0.110373	0.246876	0.22642		7.6	0.01646
7.8	0.01426	0.014598	0.018822	0.017464	0.040291	0.037436	0.107314	0.102456	0.295454	0.283537		7.8	0.012196	0.012924	0.020174	0.019593	0.0464	0.043606	0.124262	0.120792	0.348802	0.307022		7.8	0.016515	0.017145	0.027522	0.024572	0.050363	0.038645	0.107352	0.106882	0.242024	0.242097		7.8	0.001992	0.008312	0.027731	0.018543	0.048289	0.037516	0.115466	0.113153	0.25265	0.231853		7.8	0.016945
8	0.014235	0.014966	0.020216	0.017905	0.042681	0.03838	0.109707	0.105005	0.302086	0.290141		8	0.01275	0.013253	0.021901	0.020087	0.048059	0.044705	0.127012	0.123784	0.356915	0.31422		8	0.016755	0.017578	0.026718	0.025191	0.051809	0.039624	0.109586	0.109517	0.247883	0.247702		8	0.002738	0.008525	0.027473	0.019013	0.049713	0.038465	0.11738	0.115926	0.258618	0.23726		8	0.016868
8.2	0.014989	0.015335	0.020613	0.018345	0.043552	0.039322	0.111315	0.107551	0.309414	0.296714		8.2	0.013283	0.013582	0.022029	0.020581	0.049324	0.045803	0.128957	0.126771	0.364907	0.321385		8.2	0.01786	0.01801	0.026366	0.02581	0.052552	0.040602	0.111849	0.112147	0.254531	0.25328		8.2	0.003534	0.008737	0.027364	0.019484	0.050035	0.039414	0.119718	0.118693	0.264423	0.242643		8.2	0.017459
8.4	0.014468	0.015702	0.02074	0.018784	0.044316	0.040264	0.113834	0.110092	0.315071	0.303256		8.4	0.013263	0.01391	0.021902	0.021074	0.049918	0.0469	0.132486	0.129753	0.372894	0.328519		8.4	0.018153	0.018441	0.026926	0.026428	0.053957	0.041579	0.114687	0.114772	0.260341	0.258829		8.4	0.00427	0.00895	0.028024	0.019953	0.051087	0.040363	0.121593	0.121454	0.269996	0.248		8.4	0.017923
8.6	0.014698	0.01607	0.021564	0.019224	0.045478	0.041205	0.116035	0.11263	0.322535	0.309768		8.6	0.014112	0.014239	0.023102	0.021568	0.052006	0.047996	0.134695	0.13273	0.381527	0.335622		8.6	0.01789	0.018873	0.027256	0.027046	0.054891	0.042556	0.117127	0.117392	0.266681	0.264351		8.6	0.004126	0.009162	0.028056	0.020423	0.052636	0.04131	0.124173	0.124209	0.275762	0.253332		8.6	0.017376
8.8	0.0154	0.016437	0.022024	0.019663	0.045627	0.042145	0.118557	0.115164	0.329431	0.316248		8.8	0.014529	0.014567	0.022268	0.02206	0.052566	0.049092	0.137228	0.135701	0.388784	0.342693		8.8	0.018831	0.019303	0.027853	0.027663	0.056152	0.043533	0.119872	0.120006	0.272625	0.269845		8.8	0.004854	0.009375	0.028485	0.020893	0.053518	0.042257	0.126749	0.126958	0.281924	0.25864		8.8	0.017999
9	0.015035	0.016804	0.022817	0.020101	0.045818	0.043084	0.119391	0.117694	0.335976	0.322698		9	0.014603	0.014895	0.022827	0.022553	0.053216	0.050186	0.139651	0.138668	0.397485	0.349734		9	0.019218	0.019734	0.028651	0.02828	0.056271	0.044509	0.122313	0.122616	0.279119	0.275312		9	0.005184	0.009587	0.029562	0.021362	0.054302	0.043204	0.129139	0.129701	0.288622	0.263922		9	0.018314
9.2	0.015152	0.01717	0.024024	0.02054	0.046783	0.044023	0.121727	0.12022	0.342673	0.329117		9.2	0.014696	0.015223	0.023511	0.023045	0.054475	0.051279	0.141469	0.141629	0.405145	0.356743		9.2	0.01993	0.020164	0.028921	0.028896	0.057019	0.045484	0.124306	0.12522	0.285122	0.280751		9.2	0.005893	0.0098	0.029842	0.021831	0.055099	0.04415	0.131552	0.132437	0.294929	0.26918		9.2	0.017933
9.4	0.015234	0.017537	0.023446	0.020977	0.046556	0.04496	0.123034	0.122742	0.349498	0.335507		9.4	0.014648	0.015551	0.023461	0.023536	0.054952	0.052372	0.143501	0.144586	0.413476	0.363721		9.4	0.020767	0.020594	0.030037	0.029512	0.057289	0.046458	0.126813	0.12782	0.290695	0.286163		9.4	0.006592	0.010012	0.03078	0.0223	0.055117	0.045095	0.134301	0.135167	0.300707	0.274414		9.4	0.017685
9.6	0.014466	0.017903	0.024436	0.021415	0.047223	0.045897	0.126132	0.125261	0.355681	0.341866		9.6	0.015062	0.015878	0.023866	0.024027	0.054728	0.053463	0.147064	0.147537	0.421021	0.370668		9.6	0.020747	0.021023	0.030146	0.030127	0.05805	0.047432	0.129202	0.130414	0.296721	0.291548		9.6	0.007001	0.010225	0.030301	0.022768	0.055728	0.04604	0.137301	0.137891	0.306935	0.279623		9.6	0.017565
9.8	0.015319	0.018268	0.024124	0.021852	0.048442	0.046833	0.128284	0.127776	0.362472	0.348194		9.8	0.015343	0.016206	0.024535	0.024518	0.057061	0.054554	0.14911	0.150483	0.42909	0.377585		9.8	0.021197	0.021452	0.030856	0.030742	0.059424	0.048406	0.131147	0.133003	0.302455	0.296905		9.8	0.007973	0.010437	0.030862	0.023236	0.057347	0.046984	0.13946	0.14061	0.3139	0.284808		9.8	0.017587
10	0.015738	0.018634	0.024684	0.022289	0.047931	0.047768	0.130704	0.130287	0.36876	0.354494		10	0.015607	0.016533	0.024232	0.025008	0.056684	0.055643	0.151806	0.153424	0.436082	0.384472		10	0.021335	0.021881	0.031139	0.031356	0.059741	0.049379	0.133775	0.135588	0.308095	0.302236		10	0.007995	0.010649	0.030936	0.023704	0.057704	0.047927	0.142446	0.143322	0.31963	0.289969		10	0.017766
10.2	0.015242	0.018999	0.024611	0.022725	0.048803	0.048703	0.132468	0.132795	0.374778	0.360763		10.2	0.016467	0.016861	0.025258	0.025498	0.057816	0.056732	0.154087	0.15636	0.443705	0.391327		10.2	0.021596	0.022309	0.031832	0.031969	0.060732	0.050351	0.136298	0.138167	0.313646	0.307541		10.2	0.00718	0.010862	0.030734	0.024172	0.058808	0.04887	0.145224	0.146028	0.325714	0.295105		10.2	0.017499
10.4	0.016052	0.019364	0.024923	0.023161	0.050535	0.049636	0.135179	0.135298	0.381713	0.367003		10.4	0.017205	0.017188	0.025564	0.025988	0.058759	0.05782	0.155948	0.159291	0.450637	0.398153		10.4	0.02139	0.022737	0.033224	0.032583	0.061124	0.051323	0.139112	0.140741	0.318979	0.312819		10.4	0.007547	0.011074	0.032312	0.02464	0.05938	0.049813	0.147807	0.148727	0.33142	0.300218		10.4	0.017621
10.6	0.016632	0.019728	0.024419	0.023597	0.049906	0.050569	0.137015	0.137798	0.38821	0.373213		10.6	0.017847	0.017515	0.02569	0.026477	0.058831	0.058906	0.159069	0.162217	0.458479	0.404949		10.6	0.022345	0.023165	0.033667	0.033195	0.061979	0.052294	0.141741	0.14331	0.324264	0.31807		10.6	0.007802	0.011286	0.032868	0.025107	0.059874	0.050754	0.150883	0.151421	0.337068	0.305307		10.6	0.017943
10.8	0.016566	0.020093	0.025824	0.024032	0.051424	0.051501	0.139681	0.140294	0.394796	0.379394		10.8	0.017974	0.017842	0.026923	0.026966	0.059805	0.059992	0.161121	0.165138	0.466242	0.411714		10.8	0.023154	0.023592	0.034286	0.033807	0.062848	0.053264	0.143707	0.145874	0.329237	0.323295		10.8	0.008655	0.011498	0.03277	0.025574	0.060952	0.051695	0.152948	0.154109	0.343138	0.310372		10.8	0.017501
11	0.017884	0.020457	0.025413	0.024467	0.053174	0.052432	0.141547	0.142787	0.40244	0.385546		11	0.018987	0.018169	0.027687	0.027454	0.061583	0.061077	0.162973	0.168054	0.474397	0.41845		11	0.022892	0.024019	0.034638	0.034419	0.063433	0.054234	0.145826	0.148434	0.334631	0.328494		11	0.0082	0.011711	0.033678	0.026041	0.062182	0.052636	0.155677	0.156791	0.348765	0.315414		11	0.017529
11.2	0.019139	0.02082	0.02588	0.024902	0.052754	0.053363	0.143752	0.145275	0.409837	0.391668		11.2	0.018997	0.018495	0.027516	0.027942	0.060588	0.062161	0.165914	0.170965	0.481852	0.425156		11.2	0.024142	0.024446	0.035805	0.03503	0.064439	0.055203	0.14772	0.150988	0.339531	0.333667		11.2	0.008448	0.011923	0.034389	0.026507	0.062068	0.053575	0.158016	0.159467	0.35376	0.320432		11.2	0.017736
11.4	0.018622	0.021184	0.025856	0.025336	0.054459	0.054292	0.145345	0.14776	0.416765	0.397762		11.4	0.01846	0.018822	0.029265	0.02843	0.062005	0.063244	0.168071	0.173871	0.489695	0.431833		11.4	0.024673	0.024872	0.035802	0.03564	0.064878	0.056172	0.149521	0.153537	0.345443	0.338814		11.4	0.009691	0.012135	0.034545	0.026973	0.063313	0.054515	0.160507	0.162137	0.359397	0.325427		11.4	0.017757
11.6	0.020028	0.021547	0.025708	0.02577	0.055102	0.055221	0.14761	0.150241	0.423386	0.403827		11.6	0.018632	0.019148	0.028962	0.028917	0.062151	0.064326	0.170426	0.176772	0.496621	0.43848		11.6	0.025342	0.025298	0.036928	0.03625	0.065735	0.05714	0.151931	0.156081	0.349481	0.343935		11.6	0.010168	0.012347	0.035422	0.027439	0.063985	0.055453	0.162782	0.164801	0.364484	0.330399		11.6	0.017306
11.8	0.02046	0.02191	0.025084	0.026204	0.055266	0.056149	0.149625	0.152719	0.429464	0.409864		11.8	0.018895	0.019474	0.029495	0.029404	0.06239	0.065408	0.173264	0.179668	0.504304	0.445098		11.8	0.025919	0.025723	0.037565	0.03686	0.066959	0.058107	0.154133	0.158621	0.354565	0.34903		11.8	0.010742	0.012559	0.035357	0.027905	0.064711	0.056391	0.165673	0.167459	0.369328	0.335347		11.8	0.016817
12	0.020661	0.022272	0.027103	0.026637	0.057652	0.057076	0.152114	0.155193	0.435241	0.415872		12	0.018704	0.019801	0.031582	0.02989	0.064475	0.066488	0.175928	0.182559	0.511596	0.451686		12	0.025547	0.026148	0.037884	0.037469	0.067791	0.059074	0.155987	0.161155	0.359816	0.3541		12	0.010655	0.012771	0.035346	0.028371	0.065743	0.057329	0.167526	0.170111	0.374852	0.340272		12	0.016355
12.2	0.022247	0.022634	0.026786	0.02707	0.058675	0.058002	0.153564	0.157663	0.441863	0.421851		12.2	0.01975	0.020127	0.03179	0.030376	0.065809	0.067567	0.178095	0.185445	0.519503	0.458246		12.2	0.025665	0.026573	0.039086	0.038077	0.068302	0.060041	0.157906	0.163684	0.364931	0.359145		12.2	0.010767	0.012983	0.036614	0.028836	0.066466	0.058265	0.169219	0.172757	0.37973	0.345175		12.2	0.016941
12.4	0.022781	0.022996	0.027362	0.027502	0.058887	0.058928	0.155878	0.160129	0.447766	0.427802		12.4	0.020179	0.020452	0.031832	0.030862	0.066196	0.068646	0.181614	0.188327	0.527267	0.464776		12.4	0.025151	0.026998	0.040311	0.038685	0.06883	0.061006	0.16009	0.166209	0.369835	0.364164		12.4	0.010747	0.013195	0.037256	0.029301	0.066899	0.059202	0.171997	0.175397	0.384623	0.350054		12.4	0.017348
12.6	0.022817	0.023358	0.028652	0.027934	0.060851	0.059853	0.157704	0.162592	0.455537	0.433726		12.6	0.020637	0.020778	0.033427	0.031347	0.068382	0.069723	0.183654	0.191203	0.535537	0.471278		12.6	0.025035	0.027422	0.041535	0.039292	0.070246	0.061971	0.162207	0.168729	0.374902	0.369158		12.6	0.010588	0.013407	0.037807	0.029766	0.068445	0.060137	0.174043	0.178031	0.389816	0.354911		12.6	0.017436
12.8	0.023904	0.023719	0.029162	0.028366	0.06148	0.060776	0.159902	0.165051	0.461814	0.439621		12.8	0.021349	0.021104	0.033067	0.031832	0.069236	0.0708	0.186376	0.194074	0.542095	0.477751		12.8	0.025465	0.027845	0.042232	0.039899	0.070255	0.062936	0.164576	0.171243	0.379942	0.374127		12.8	0.011238	0.013619	0.038373	0.03023	0.068613	0.061072	0.176386	0.180659	0.394443	0.359745		12.8	0.01754
13	0.023293	0.02408	0.029712	0.028797	0.06182	0.0617	0.161533	0.167506	0.467469	0.445488		13	0.021264	0.021429	0.034042	0.032316	0.069492	0.071875	0.189473	0.19694	0.550044	0.484196		13	0.026164	0.028269	0.043331	0.040506	0.071329	0.0639	0.166986	0.173753	0.385396	0.379072		13	0.011606	0.013831	0.039562	0.030695	0.069088	0.062007	0.178343	0.183282	0.399901	0.364557		13	0.017478
13.2	0.023579	0.024441	0.0312	0.029228	0.063482	0.062622	0.164294	0.169958	0.473522	0.451328		13.2	0.022237	0.021755	0.035244	0.0328	0.071397	0.07295	0.192541	0.199802	0.556659	0.490612		13.2	0.026666	0.028692	0.044142	0.041111	0.072704	0.064863	0.168971	0.176258	0.390649	0.383991		13.2	0.012344	0.014043	0.039892	0.031159	0.070748	0.06294	0.181095	0.185898	0.404842	0.369346		13.2	0.017011
13.4	0.024114	0.024802	0.030747	0.029659	0.064255	0.063543	0.166192	0.172406	0.480369	0.45714		13.4	0.023336	0.02208	0.035012	0.033284	0.072491	0.074024	0.194756	0.202658	0.563829	0.497		13.4	0.026253	0.029114	0.04547	0.041717	0.073378	0.065826	0.171368	0.178758	0.396021	0.388886		13.4	0.012072	0.014255	0.040858	0.031622	0.071498	0.063874	0.183516	0.188509	0.409747	0.374113		13.4	0.017558
13.6	0.023205	0.025162	0.031505	0.030089	0.064626	0.064464	0.169695	0.17485	0.486614	0.462925		13.6	0.023358	0.022405	0.035347	0.033767	0.072964	0.075097	0.198471	0.20551	0.570966	0.50336		13.6	0.027109	0.029537	0.045901	0.042322	0.074848	0.066788	0.174553	0.181253	0.400924	0.393756		13.6	0.012421	0.014467	0.04085	0.032086	0.073381	0.064806	0.187025	0.191114	0.415186	0.378858		13.6	0.018328
13.8	0.022737	0.025522	0.03157	0.030519	0.066514	0.065384	0.171898	0.177291	0.493555	0.468683		13.8	0.023023	0.02273	0.036561	0.03425	0.075476	0.076169	0.200317	0.208357	0.578344	0.509691		13.8	0.026698	0.029959	0.046693	0.042926	0.076072	0.06775	0.176663	0.183743	0.406211	0.398602		13.8	0.012585	0.014679	0.041553	0.032549	0.074335	0.065738	0.189072	0.193713	0.420319	0.383581		13.8	0.01896
14	0.022838	0.025881	0.031724	0.030949	0.066147	0.066303	0.174602	0.179727	0.500573	0.474413		14	0.023487	0.023055	0.035943	0.034733	0.075495	0.07724	0.203629	0.211198	0.585033	0.515995		14	0.026835	0.03038	0.047262	0.04353	0.07701	0.068711	0.179264	0.186229	0.411362	0.403424		14	0.01174	0.01489	0.042466	0.033012	0.074235	0.066669	0.191759	0.196307	0.425188	0.388281		14	0.0195
14.2	0.022132	0.026241	0.031988	0.031378	0.067504	0.067221	0.177408	0.182161	0.506745	0.480116		14.2	0.023372	0.023379	0.037145	0.035215	0.077152	0.07831	0.206674	0.214035	0.592196	0.522271		14.2	0.027804	0.030801	0.04798	0.044133	0.079026	0.069671	0.181935	0.188709	0.417379	0.408221		14.2	0.011693	0.015102	0.043046	0.033475	0.075433	0.0676	0.194867	0.198894	0.431109	0.39296		14.2	0.019782
14.4	0.02178	0.0266	0.032391	0.031807	0.068757	0.068139	0.180624	0.18459	0.514019	0.485792		14.4	0.023332	0.023704	0.037129	0.035697	0.078569	0.079379	0.209656	0.216867	0.598917	0.528519		14.4	0.027951	0.031222	0.048924	0.044736	0.080252	0.070631	0.184093	0.191185	0.423265	0.412995		14.4	0.011826	0.015314	0.044865	0.033938	0.077001	0.06853	0.197077	0.201476	0.436739	0.397617		14.4	0.01988
14.6	0.022207	0.026959	0.031576	0.032236	0.069032	0.069056	0.183118	0.187016	0.520949	0.491442		14.6	0.023625	0.024028	0.036598	0.036178	0.079282	0.080448	0.213324	0.219695	0.6066	0.53474		14.6	0.0286	0.031643	0.048688	0.045338	0.081618	0.07159	0.18635	0.193656	0.428826	0.417745		14.6	0.012039	0.015526	0.044882	0.0344	0.077669	0.06946	0.199951	0.204052	0.442169	0.402252		14.6	0.019893
14.8	0.021523	0.027317	0.032292	0.032664	0.070831	0.069972	0.185913	0.189439	0.528022	0.497064		14.8	0.023303	0.024353	0.036965	0.036659	0.080939	0.081515	0.216008	0.222517	0.613965	0.540933		14.8	0.028242	0.032063	0.049351	0.04594	0.083114	0.072549	0.188453	0.196122	0.43411	0.42247		14.8	0.012006	0.015737	0.045455	0.034862	0.078884	0.070389	0.202402	0.206622	0.447768	0.406866		14.8	0.018992
15	0.023062	0.027675	0.031032	0.033091	0.071563	0.070887	0.188236	0.191858	0.534891	0.502661		15	0.023387	0.024677	0.036561	0.03714	0.081452	0.082581	0.218262	0.225335	0.62117	0.547099		15	0.028033	0.032483	0.049746	0.046541	0.083746	0.073507	0.190983	0.198584	0.439403	0.427172		15	0.011439	0.015949	0.046338	0.035324	0.079559	0.071317	0.205503	0.209186	0.452708	0.411458		15	0.019228
15.2	0.024297	0.028033	0.030893	0.033519	0.070726	0.071801	0.19072	0.194273	0.54132	0.508231		15.2	0.023494	0.025001	0.036139	0.03762	0.08077	0.083647	0.221714	0.228147	0.628076	0.553238		15.2	0.029539	0.032902	0.049815	0.047142	0.08478	0.074464	0.193807	0.20104	0.444393	0.431851		15.2	0.012383	0.016161	0.046085	0.035786	0.079868	0.072245	0.208328	0.211745	0.457534	0.416029		15.2	0.018879
15.4	0.023715	0.028391	0.031128	0.033946	0.072194	0.072715	0.19254	0.196684	0.547416	0.513774		15.4	0.022585	0.025325	0.037487	0.0381	0.082151	0.084711	0.223225	0.230955	0.635761	0.559349		15.4	0.029719	0.033321	0.050079	0.047742	0.084973	0.075421	0.19655	0.203492	0.449292	0.436506		15.4	0.012467	0.016372	0.046308	0.036247	0.081049	0.073172	0.211385	0.214298	0.462454	0.420578		15.4	0.019066
15.6	0.025665	0.028748	0.031523	0.034373	0.072587	0.073627	0.195499	0.199092	0.553834	0.519292		15.6	0.023385	0.025649	0.036785	0.038579	0.083013	0.085775	0.225855	0.233758	0.642632	0.565434		15.6	0.030295	0.03374	0.050187	0.048342	0.085851	0.076377	0.199367	0.205939	0.453904	0.441138		15.6	0.012803	0.016584	0.046204	0.036708	0.081848	0.074099	0.213817	0.216845	0.467293	0.425107		15.6	0.017975
15.8	0.026467	0.029105	0.031534	0.034799	0.072553	0.074539	0.197791	0.201496	0.558982	0.524783		15.8	0.023451	0.025972	0.036561	0.039058	0.083451	0.086838	0.229051	0.236556	0.650158	0.571492		15.8	0.030868	0.034159	0.050692	0.048941	0.085836	0.077333	0.201658	0.208381	0.458389	0.445747		15.8	0.013012	0.016796	0.046741	0.037169	0.082112	0.075025	0.216926	0.219387	0.471833	0.429614		15.8	0.017953
16	0.026554	0.029462	0.032553	0.035225	0.07459	0.075451	0.200087	0.203897	0.563899	0.530248		16	0.023441	0.026296	0.037514	0.039537	0.085205	0.0879	0.231313	0.23935	0.656855	0.577523		16	0.031458	0.034577	0.050952	0.049539	0.085702	0.078288	0.204033	0.210819	0.46291	0.450332		16	0.013349	0.017007	0.046784	0.03763	0.082649	0.07595	0.219246	0.221923	0.47667	0.4341		16	0.01794
16.2	0.028396	0.029819	0.032075	0.035651	0.075626	0.076361	0.201576	0.206294	0.569403	0.535688		16.2	0.024286	0.026619	0.036833	0.040015	0.08564	0.088961	0.232685	0.242138	0.663959	0.583528		16.2	0.031293	0.034994	0.051302	0.050138	0.085701	0.079243	0.205827	0.213251	0.467621	0.454895		16.2	0.013861	0.017219	0.047398	0.03809	0.083394	0.076875	0.220599	0.224453	0.481716	0.438565		16.2	0.017604
16.4	0.028988	0.030175	0.03231	0.036076	0.075391	0.077271	0.203805	0.208688	0.574534	0.541102		16.4	0.024495	0.026942	0.036807	0.040493	0.084921	0.090021	0.2353	0.244922	0.670413	0.589506		16.4	0.0322	0.035412	0.05173	0.050735	0.085909	0.080197	0.208085	0.215679	0.471948	0.459435		16.4	0.013773	0.01743	0.047753	0.03855	0.08349	0.077799	0.223416	0.226977	0.485923	0.44301		16.4	0.017444
16.6	0.028972	0.030531	0.033495	0.036501	0.078151	0.078179	0.205664	0.211078	0.580251	0.54649		16.6	0.024382	0.027266	0.038169	0.04097	0.087185	0.09108	0.236773	0.247701	0.677163	0.595458		16.6	0.032511	0.035829	0.051779	0.051332	0.087099	0.08115	0.210065	0.218102	0.476059	0.463952		16.6	0.014096	0.017642	0.047584	0.03901	0.084764	0.078723	0.2247	0.229496	0.490786	0.447434		16.6	0.016177
16.8	0.030805	0.030886	0.033136	0.036926	0.077841	0.079087	0.20831	0.213464	0.585257	0.551853		16.8	0.025384	0.027589	0.03705	0.041447	0.087283	0.092138	0.239711	0.250476	0.682834	0.601383		16.8	0.032138	0.036245	0.052344	0.051929	0.087854	0.082103	0.212862	0.220521	0.480597	0.468446		16.8	0.014068	0.017853	0.048309	0.03947	0.085604	0.079646	0.227406	0.232009	0.495059	0.451837		16.8	0.015764
17	0.030384	0.031242	0.034024	0.03735	0.078358	0.079995	0.209512	0.215847	0.589963	0.557191		17	0.025239	0.027912	0.037836	0.041924	0.087288	0.093196	0.2422	0.253245	0.689464	0.607283		17	0.033113	0.036662	0.052657	0.052525	0.089041	0.083055	0.215383	0.222935	0.485343	0.472918		17	0.014187	0.018064	0.048636	0.039929	0.086073	0.080568	0.229674	0.234517	0.499964	0.45622		17	0.015791
17.2	0.030842	0.031597	0.035343	0.037774	0.079749	0.080901	0.211987	0.218226	0.595503	0.562503		17.2	0.026154	0.028234	0.03841	0.0424	0.089164	0.094252	0.24409	0.25601	0.695345	0.613156		17.2	0.033644	0.037078	0.053089	0.053121	0.089657	0.084007	0.217659	0.225344	0.490423	0.477367		17.2	0.014716	0.018276	0.04877	0.040388	0.087581	0.08149	0.232019	0.237019	0.504353	0.460582		17.2	0.015543
17.4	0.03179	0.031952	0.035262	0.038198	0.079932	0.081807	0.214015	0.220601	0.601446	0.56779		17.4	0.02713	0.028557	0.038051	0.042876	0.089646	0.095308	0.246278	0.25877	0.701729	0.619004		17.4	0.033319	0.037493	0.053445	0.053716	0.090507	0.084958	0.220089	0.227748	0.494905	0.481794		17.4	0.013925	0.018487	0.049345	0.040847	0.08824	0.082411	0.233851	0.239516	0.508563	0.464924		17.4	0.016431
17.6	0.030675	0.032306	0.036092	0.038621	0.080223	0.082712	0.216526	0.222973	0.607095	0.573053		17.6	0.026814	0.028879	0.03909	0.043352	0.090271	0.096362	0.249602	0.261525	0.708171	0.624825		17.6	0.034115	0.037909	0.053507	0.05431	0.091366	0.085908	0.222164	0.230148	0.498691	0.486199		17.6	0.014559	0.018698	0.049416	0.041306	0.088915	0.083332	0.236564	0.242006	0.512877	0.469246		17.6	0.017058
17.8	0.031004	0.03266	0.037181	0.039044	0.082184	0.083616	0.218341	0.225342	0.612962	0.57829		17.8	0.027594	0.029202	0.040255	0.043827	0.092131	0.097416	0.251085	0.264276	0.714263	0.630621		17.8	0.03442	0.038324	0.053839	0.054905	0.092235	0.086858	0.223654	0.232543	0.504199	0.490582		17.8	0.014577	0.01891	0.049601	0.041764	0.08931	0.084252	0.23848	0.244492	0.517931	0.473547		17.8	0.016733
18	0.031719	0.033014	0.03658	0.039466	0.081271	0.084519	0.220408	0.227707	0.618819	0.583503		18	0.027959	0.029524	0.039532	0.044302	0.091543	0.098469	0.254529	0.267022	0.720168	0.636392		18	0.035132	0.038738	0.054257	0.055498	0.094607	0.087807	0.225414	0.234934	0.509163	0.494943		18	0.01526	0.019121	0.049861	0.042223	0.091063	0.085171	0.240789	0.246971	0.523043	0.477829		18	0.016225
18.2	0.03075	0.033368	0.037775	0.039889	0.082961	0.085422	0.222471	0.230068	0.624311	0.588691		18.2	0.028328	0.029846	0.0413	0.044776	0.092518	0.099521	0.256522	0.269763	0.727008	0.642137		18.2	0.036036	0.039152	0.054761	0.056091	0.095649	0.088756	0.227713	0.237319	0.514268	0.499283		18.2	0.015811	0.019332	0.050182	0.042681	0.092419	0.08609	0.24378	0.249446	0.527904	0.48209		18.2	0.01606
18.4	0.031527	0.033721	0.037874	0.04031	0.083747	0.086323	0.225063	0.232426	0.63113	0.593855		18.4	0.029033	0.030168	0.041477	0.04525	0.093574	0.100572	0.25937	0.272499	0.733089	0.647856		18.4	0.03626	0.039566	0.054891	0.056684	0.096346	0.089704	0.229679	0.2397	0.518799	0.5036		18.4	0.015895	0.019544	0.050638	0.043138	0.093548	0.087008	0.246184	0.251914	0.532118	0.486332		18.4	0.015576
18.6	0.032655	0.034074	0.037386	0.040732	0.0836	0.087224	0.227203	0.23478	0.637437	0.598994		18.6	0.029912	0.03049	0.041116	0.045724	0.093131	0.101622	0.262559	0.275231	0.740461	0.653551		18.6	0.035886	0.03998	0.055158	0.057276	0.09799	0.090652	0.231815	0.242077	0.523328	0.507896		18.6	0.016474	0.019755	0.051079	0.043596	0.094172	0.087926	0.249007	0.254377	0.536288	0.490554		18.6	0.015244
18.8	0.031876	0.034427	0.038215	0.041153	0.084468	0.088125	0.229652	0.237131	0.643396	0.604109		18.8	0.029146	0.030812	0.042804	0.046197	0.094207	0.102671	0.265369	0.277958	0.747071	0.65922		18.8	0.036832	0.040393	0.056035	0.057868	0.099687	0.091599	0.234348	0.244449	0.528091	0.51217		18.8	0.016746	0.019966	0.051577	0.044053	0.095298	0.088843	0.251914	0.256835	0.540386	0.494756		18.8	0.015226
19	0.033059	0.03478	0.03857	0.041574	0.085036	0.089024	0.231288	0.239478	0.649595	0.6092		19	0.030238	0.031133	0.043471	0.04667	0.094591	0.103719	0.26754	0.28068	0.753877	0.664864		19	0.037005	0.040806	0.056409	0.058459	0.101238	0.092545	0.236721	0.246816	0.532996	0.516423		19	0.017276	0.020177	0.051785	0.04451	0.096582	0.089759	0.254453	0.259287	0.544524	0.498939		19	0.014748
19.2	0.0338	0.035132	0.038524	0.041994	0.084847	0.089923	0.233571	0.241822	0.655883	0.614267		19.2	0.030908	0.031455	0.043196	0.047142	0.094762	0.104766	0.271089	0.283398	0.760589	0.670484		19.2	0.036613	0.041218	0.056426	0.059049	0.102136	0.093491	0.239647	0.249179	0.53787	0.520654		19.2	0.017737	0.020388	0.051717	0.044967	0.097279	0.090675	0.257117	0.261734	0.548927	0.503102		19.2	0.015118
19.4	0.033091	0.035484	0.039788	0.042414	0.087273	0.09082	0.235415	0.244162	0.662053	0.61931		19.4	0.030573	0.031776	0.044643	0.047615	0.096983	0.105813	0.273192	0.286111	0.767646	0.676079		19.4	0.037533	0.04163	0.056601	0.059639	0.103204	0.094436	0.24199	0.251537	0.541788	0.524865		19.4	0.018596	0.020599	0.052307	0.045423	0.098133	0.09159	0.259778	0.264175	0.553112	0.507246		19.4	0.015578
19.6	0.034614	0.035835	0.039909	0.042834	0.088054	0.091718	0.238278	0.246499	0.667654	0.624329		19.6	0.031565	0.032097	0.044723	0.048086	0.098477	0.106859	0.276962	0.28882	0.773122	0.681648		19.6	0.037751	0.042042	0.057152	0.060229	0.103952	0.095381	0.244411	0.25389	0.54656	0.529054		19.6	0.019421	0.02081	0.052958	0.04588	0.098589	0.092505	0.261376	0.266611	0.557503	0.511371		19.6	0.014788
19.8	0.034812	0.036187	0.039828	0.043253	0.087954	0.092614	0.240244	0.248832	0.672141	0.629325		19.8	0.031781	0.032418	0.044394	0.048558	0.098612	0.107903	0.280053	0.291523	0.779228	0.687194		19.8	0.038156	0.042454	0.057992	0.060818	0.10422	0.096325	0.246513	0.256239	0.550262	0.533222		19.8	0.019811	0.021021	0.054015	0.046336	0.099308	0.093419	0.263789	0.269041	0.561635	0.515476		19.8	0.015485
20	0.033971	0.036538	0.04025	0.043672	0.08972	0.093509	0.243227	0.251162	0.676786	0.634297		20	0.031579	0.032739	0.045878	0.049029	0.09963	0.108947	0.282657	0.294222	0.784639	0.692715		20	0.038766	0.042865	0.058591	0.061407	0.105115	0.097268	0.248952	0.258583	0.554419	0.53737		20	0.0211	0.021232	0.054476	0.046792	0.100366	0.094333	0.266718	0.271466	0.565893	0.519562		20	0.015917
20.2	0.035271	0.036889	0.040932	0.044091	0.089799	0.094404	0.245342	0.253488	0.681964	0.639245		20.2	0.032258	0.03306	0.045903	0.049499	0.099906	0.10999	0.284732	0.296917	0.790159	0.698212		20.2	0.0383	0.043276	0.058954	0.061995	0.105921	0.098211	0.250581	0.260923	0.559036	0.541497		20.2	0.021163	0.021443	0.054902	0.047247	0.101604	0.095245	0.268226	0.273885	0.570742	0.52363		20.2	0.015865
20.4	0.035707	0.037239	0.04126	0.04451	0.089794	0.095298	0.248507	0.255811	0.686722	0.64417		20.4	0.032279	0.033381	0.046637	0.049969	0.100096	0.111032	0.288718	0.299607	0.795548	0.703684		20.4	0.038737	0.043686	0.059798	0.062582	0.107855	0.099154	0.253368	0.263258	0.562793	0.545603		20.4	0.021221	0.021654	0.055841	0.047702	0.102695	0.096158	0.271237	0.276299	0.574259	0.527678		20.4	0.016274
20.6	0.034962	0.03759	0.042798	0.044928	0.092409	0.096191	0.250974	0.25813	0.691596	0.649072		20.6	0.031745	0.033701	0.047798	0.050439	0.103005	0.112073	0.290974	0.302292	0.801306	0.709132		20.6	0.038614	0.044096	0.06027	0.063169	0.108539	0.100095	0.256071	0.265588	0.567503	0.549688		20.6	0.021694	0.021865	0.055494	0.048158	0.103309	0.09707	0.273219	0.278708	0.579106	0.531707		20.6	0.016869
20.8	0.036327	0.03794	0.042015	0.045345	0.091873	0.097084	0.253582	0.260446	0.696346	0.65395		20.8	0.03304	0.034022	0.046876	0.050909	0.102784	0.113113	0.294397	0.304973	0.80623	0.714556		20.8	0.039115	0.044506	0.061504	0.063756	0.109704	0.101036	0.258824	0.267914	0.571147	0.553753		20.8	0.021386	0.022076	0.056083	0.048612	0.104513	0.097981	0.275788	0.281111	0.582709	0.535718		20.8	0.017869
21	0.035786	0.038289	0.043288	0.045762	0.092684	0.097975	0.255116	0.262759	0.700584	0.658806		21	0.032887	0.034342	0.047893	0.051378	0.103324	0.114153	0.296803	0.307649	0.811633	0.719957		21	0.039516	0.044915	0.062155	0.064342	0.110123	0.101977	0.260808	0.270236	0.575975	0.557798		21	0.021883	0.022287	0.05617	0.049067	0.104405	0.098891	0.277894	0.283509	0.587492	0.53971		21	0.019138
21.2	0.036305	0.038639	0.043412	0.046179	0.093927	0.098866	0.258027	0.265067	0.705372	0.663639		21.2	0.03341	0.034662	0.048529	0.051847	0.105286	0.115191	0.299345	0.31032	0.816614	0.725333		21.2	0.040164	0.045324	0.062928	0.064928	0.111108	0.102917	0.263083	0.272553	0.580118	0.561822		21.2	0.021759	0.022498	0.056466	0.049521	0.105709	0.099801	0.280415	0.285901	0.591638	0.543683		21.2	0.019455
21.4	0.037578	0.038988	0.043616	0.046596	0.094076	0.099756	0.259202	0.267373	0.709986	0.668449		21.4	0.03418	0.034982	0.04805	0.052315	0.105549	0.116228	0.301951	0.312987	0.821778	0.730686		21.4	0.040517	0.045733	0.063479	0.065513	0.111698	0.103857	0.265233	0.274865	0.583765	0.565826		21.4	0.021239	0.022709	0.056588	0.049975	0.10592	0.100711	0.282953	0.288289	0.595391	0.547638		21.4	0.019647
21.6	0.036981	0.039337	0.044156	0.047012	0.095293	0.100646	0.261629	0.269675	0.714159	0.673236		21.6	0.034069	0.035302	0.048711	0.052783	0.106771	0.117265	0.304435	0.315649	0.826757	0.736015		21.6	0.040914	0.046142	0.063491	0.066097	0.111755	0.104795	0.266752	0.277173	0.587101	0.56981		21.6	0.021601	0.02292	0.056249	0.050429	0.106403	0.101619	0.285702	0.29067	0.599621	0.551574		21.6	0.020034
21.8	0.037343	0.039685	0.044996	0.047428	0.09679	0.101534	0.263087	0.271973	0.718658	0.678		21.8	0.034057	0.035622	0.048894	0.05325	0.108411	0.118301	0.305404	0.318307	0.831551	0.741321		21.8	0.042138	0.04655	0.063708	0.066681	0.112712	0.105734	0.269219	0.279477	0.591064	0.573774		21.8	0.021845	0.02313	0.055563	0.050883	0.107478	0.102528	0.28849	0.293047	0.603634	0.555492		21.8	0.019479
22	0.037942	0.040034	0.043679	0.047844	0.096331	0.102422	0.26523	0.274268	0.723628	0.682742		22	0.03464	0.035942	0.048247	0.053718	0.108074	0.119336	0.308024	0.32096	0.837071	0.746603		22	0.042555	0.046957	0.063981	0.067265	0.113443	0.106671	0.270722	0.281776	0.594524	0.577719		22	0.022351	0.023341	0.055763	0.051336	0.108892	0.103435	0.290297	0.295418	0.607688	0.559392		22	0.019212
22.2	0.037886	0.040382	0.045225	0.048259	0.098355	0.103309	0.266716	0.27656	0.728234	0.687462		22.2	0.034972	0.036261	0.048811	0.054184	0.110134	0.12037	0.309673	0.323609	0.842818	0.751862		22.2	0.042966	0.047365	0.064419	0.067848	0.113842	0.107609	0.273021	0.28407	0.598333	0.581643		22.2	0.021739	0.023552	0.05599	0.05179	0.109137	0.104342	0.29286	0.297784	0.610927	0.563274		22.2	0.018993
22.4	0.038716	0.04073	0.044858	0.048674	0.099128	0.104195	0.26879	0.278848	0.732875	0.69216		22.4	0.035831	0.036581	0.048719	0.054651	0.111402	0.121403	0.311747	0.326253	0.847439	0.757098		22.4	0.043122	0.047772	0.064254	0.068431	0.114607	0.108545	0.274573	0.28636	0.602263	0.585548		22.4	0.021754	0.023763	0.056392	0.052242	0.109592	0.105249	0.294743	0.300144	0.614476	0.567137		22.4	0.019165
22.6	0.038737	0.041077	0.045086	0.049088	0.098782	0.105081	0.270281	0.281133	0.73664	0.696835		22.6	0.035843	0.0369	0.047941	0.055117	0.111098	0.122435	0.313949	0.328892	0.853056	0.762311		22.6	0.042675	0.048178	0.064999	0.069013	0.116769	0.109481	0.276308	0.288646	0.605948	0.589434		22.6	0.021712	0.023973	0.057081	0.052695	0.111163	0.106155	0.296774	0.3025	0.617987	0.570983		22.6	0.018817
22.8	0.03784	0.041424	0.04624	0.049503	0.100708	0.105965	0.27249	0.283414	0.741298	0.701488		22.8	0.036031	0.037219	0.050143	0.055583	0.113352	0.123466	0.316021	0.331527	0.858525	0.7675		22.8	0.04341	0.048585	0.065911	0.069594	0.117477	0.110417	0.278565	0.290927	0.610273	0.593299		22.8	0.021697	0.024184	0.058044	0.053148	0.111793	0.10706	0.299259	0.30485	0.62211	0.574811		22.8	0.018598
23	0.038186	0.041771	0.046464	0.049917	0.101111	0.106849	0.274078	0.285692	0.746711	0.706119		23	0.03686	0.037538	0.049758	0.056048	0.113889	0.124497	0.317859	0.334158	0.864079	0.772667		23	0.042364	0.048991	0.066431	0.070175	0.118816	0.111352	0.280467	0.293204	0.614692	0.597146		23	0.021564	0.024395	0.05824	0.0536	0.112971	0.107965	0.301023	0.307194	0.626282	0.578621		23	0.017631
23.2	0.038376	0.042118	0.046376	0.05033	0.101065	0.107732	0.276526	0.287967	0.751986	0.710728		23.2	0.037197	0.037857	0.049746	0.056513	0.114583	0.125526	0.321114	0.336783	0.869831	0.777811		23.2	0.041899	0.049396	0.066564	0.070756	0.119441	0.112286	0.282201	0.295476	0.61876	0.600973		23.2	0.020663	0.024605	0.058785	0.054052	0.113551	0.108869	0.30288	0.309534	0.630219	0.582413		23.2	0.018129
23.4	0.037233	0.042464	0.048175	0.050743	0.103357	0.108615	0.278095	0.290238	0.75755	0.715316		23.4	0.036644	0.038176	0.050731	0.056977	0.116705	0.126555	0.323052	0.339405	0.87613	0.782933		23.4	0.0425	0.049802	0.066998	0.071336	0.120116	0.11322	0.283952	0.297744	0.622588	0.604781		23.4	0.020791	0.024816	0.059902	0.054504	0.113813	0.109772	0.304326	0.311868	0.634415	0.586187		23.4	0.017982
23.6	0.038295	0.04281	0.047894	0.051156	0.103023	0.109496	0.280424	0.292506	0.762328	0.719882		23.6	0.037517	0.038494	0.050077	0.057442	0.117379	0.127583	0.326031	0.342022	0.881024	0.788031		23.6	0.041716	0.050207	0.068204	0.071916	0.120921	0.114153	0.285753	0.300007	0.627339	0.60857		23.6	0.019649	0.025026	0.06138	0.054955	0.11473	0.110675	0.305922	0.314197	0.638387	0.589944		23.6	0.017167
23.8	0.03835	0.043156	0.04857	0.051569	0.102777	0.110377	0.28275	0.29477	0.767144	0.724426		23.8	0.037487	0.038813	0.049496	0.057905	0.117238	0.12861	0.32864	0.344634	0.886566	0.793108		23.8	0.041149	0.050611	0.068824	0.072495	0.121574	0.115085	0.288153	0.302266	0.631509	0.61234		23.8	0.01954	0.025237	0.062208	0.055406	0.115867	0.111578	0.308226	0.316521	0.642821	0.593683		23.8	0.01786
24	0.037267	0.043502	0.049256	0.051981	0.10448	0.111257	0.28599	0.297031	0.772085	0.728949		24	0.036898	0.039131	0.050499	0.058369	0.118634	0.129636	0.331226	0.347242	0.891529	0.798161		24	0.040884	0.051016	0.06962	0.073074	0.123127	0.116017	0.290197	0.304521	0.635996	0.616092		24	0.019827	0.025447	0.06329	0.055857	0.117313	0.112479	0.310497	0.31884	0.647005	0.597405		24	0.017183
24.2	0.038756	0.043847	0.049734	0.052393	0.104625	0.112137	0.288299	0.299288	0.777226	0.733451		24.2	0.037684	0.03945	0.049878	0.058832	0.11889	0.130661	0.333699	0.349846	0.896485	0.803193		24.2	0.041292	0.051419	0.070095	0.073652	0.12432	0.116949	0.292374	0.306771	0.641515	0.619824		24.2	0.019803	0.025658	0.063654	0.056308	0.118522	0.11338	0.312082	0.321153	0.65144	0.60111		24.2	0.017648
24.4	0.038824	0.044192	0.049766	0.052804	0.105024	0.113015	0.291229	0.301542	0.781649	0.737931		24.4	0.037354	0.039768	0.050733	0.059295	0.119063	0.131685	0.337741	0.352445	0.901264	0.808203		24.4	0.041965	0.051823	0.070961	0.074229	0.12529	0.11788	0.295095	0.309017	0.646062	0.623538		24.4	0.020414	0.025868	0.064215	0.056759	0.119598	0.114281	0.314215	0.323462	0.655539	0.604797		24.4	0.017895
24.6	0.038111	0.044537	0.050525	0.053215	0.106938	0.113893	0.293876	0.303793	0.786223	0.74239		24.6	0.036945	0.040086	0.052007	0.059757	0.120929	0.132708	0.339892	0.355039	0.906332	0.81319		24.6	0.043341	0.052226	0.071838	0.074807	0.125738	0.11881	0.297761	0.311259	0.650661	0.627233		24.6	0.020639	0.026079	0.064481	0.057209	0.120197	0.115181	0.316144	0.325765	0.659844	0.608467		24.6	0.018906
24.8	0.039661	0.044881	0.049213	0.053626	0.10639	0.11477	0.296095	0.30604	0.791278	0.746828		24.8	0.037899	0.040404	0.051839	0.060219	0.12133	0.133731	0.343153	0.357629	0.910758	0.818155		24.8	0.044578	0.052629	0.072857	0.075383	0.126518	0.11974	0.299728	0.313496	0.654361	0.630909		24.8	0.021438	0.026289	0.064788	0.057659	0.121516	0.116081	0.318118	0.328063	0.663677	0.61212		24.8	0.017991
25	0.039841	0.045225	0.050593	0.054036	0.107789	0.115647	0.298477	0.308284	0.795812	0.751246		25	0.038201	0.040721	0.053335	0.060681	0.122043	0.134752	0.345919	0.360215	0.915882	0.823099		25	0.044634	0.053032	0.073537	0.07596	0.127192	0.120669	0.301983	0.315728	0.659473	0.634567		25	0.022043	0.026499	0.065036	0.058109	0.121928	0.116979	0.320769	0.330356	0.667323	0.615756		25	0.018064
25.2	0.040505	0.045569	0.050256	0.054446	0.109023	0.116522	0.301142	0.310525	0.801091	0.755642		25.2	0.038728	0.041039	0.054507	0.061142	0.123968	0.135773	0.348427	0.362796	0.920798	0.82802		25.2	0.046381	0.053434	0.073664	0.076535	0.127701	0.121597	0.304786	0.317957	0.663533	0.638207		25.2	0.022426	0.02671	0.065121	0.058558	0.122527	0.117878	0.323508	0.332643	0.671372	0.619375		25.2	0.01776
25.4	0.041558	0.045913	0.050551	0.054856	0.1091	0.117397	0.302603	0.312762	0.805362	0.760017		25.4	0.039527	0.041356	0.05402	0.061603	0.123953	0.136793	0.351473	0.365373	0.925748	0.83292		25.4	0.047147	0.053836	0.073774	0.07711	0.128859	0.122525	0.307653	0.320181	0.666879	0.641829		25.4	0.02303	0.02692	0.064619	0.059008	0.123586	0.118775	0.326667	0.334926	0.675045	0.622978		25.4	0.01714
25.6	0.041598	0.046256	0.050744	0.055266	0.110236	0.118271	0.305047	0.314996	0.80918	0.764372		25.6	0.039939	0.041674	0.055346	0.062063	0.125386	0.137812	0.353937	0.367945	0.930128	0.837799		25.6	0.047928	0.054238	0.074021	0.077685	0.129339	0.123453	0.309915	0.322401	0.669969	0.645432		25.6	0.02418	0.02713	0.064908	0.059457	0.124405	0.119673	0.328961	0.337203	0.678513	0.626563		25.6	0.018136
25.8	0.042317	0.046599	0.051539	0.055675	0.111281	0.119144	0.306354	0.317227	0.813843	0.768707		25.8	0.040926	0.041991	0.05587	0.062523	0.127029	0.13883	0.355608	0.370513	0.934957	0.842655		25.8	0.049222	0.054639	0.073598	0.078259	0.130087	0.12438	0.312844	0.324616	0.673279	0.649018		25.8	0.025333	0.02734	0.064424	0.059906	0.125413	0.120569	0.331939	0.339476	0.681318	0.630132		25.8	0.017677
26	0.043129	0.046942	0.050859	0.056083	0.110803	0.120017	0.308464	0.319454	0.818041	0.77302		26	0.042751	0.042308	0.055639	0.062983	0.12714	0.139847	0.358792	0.373077	0.939685	0.847491		26	0.049707	0.05504	0.074288	0.078833	0.131227	0.125306	0.314297	0.326827	0.676422	0.652585		26	0.02585	0.027551	0.065119	0.060354	0.126762	0.121465	0.334059	0.341743	0.685093	0.633684		26	0.017591
26.2	0.043044	0.047285	0.052416	0.056492	0.112548	0.120888	0.310382	0.321678	0.821957	0.777314		26.2	0.043347	0.042625	0.056806	0.063442	0.128353	0.140864	0.361546	0.375636	0.944296	0.852305		26.2	0.050098	0.055441	0.074628	0.079406	0.132646	0.126232	0.316877	0.329034	0.679251	0.656135		26.2	0.026367	0.027761	0.06494	0.060803	0.127605	0.122361	0.336644	0.344005	0.687874	0.637219		26.2	0.018126
26.4	0.042765	0.047627	0.05231	0.0569	0.113175	0.121759	0.31295	0.323899	0.825989	0.781587		26.4	0.044236	0.042942	0.057627	0.063901	0.129287	0.141879	0.364116	0.378191	0.948008	0.857098		26.4	0.051102	0.055841	0.075249	0.079979	0.133497	0.127157	0.319474	0.331236	0.682449	0.659667		26.4	0.027742	0.027971	0.06559	0.061251	0.128328	0.123255	0.339046	0.346263	0.691462	0.640739		26.4	0.018636
26.6	0.043461	0.047969	0.052975	0.057308	0.112888	0.12263	0.314352	0.326116	0.829796	0.78584		26.6	0.045142	0.043259	0.057674	0.06436	0.129469	0.142894	0.366501	0.380741	0.953177	0.86187		26.6	0.051479	0.056241	0.076178	0.080552	0.134887	0.128082	0.321044	0.333435	0.685333	0.663181		26.6	0.027843	0.028181	0.066461	0.061699	0.12968	0.12415	0.341167	0.348515	0.695101	0.644241		26.6	0.018595
26.8	0.042925	0.048311	0.054229	0.057715	0.114747	0.123499	0.316901	0.32833	0.834099	0.790073		26.8	0.045142	0.043575	0.059844	0.064818	0.13145	0.143908	0.368716	0.383287	0.957397	0.86662		26.8	0.051579	0.05664	0.077214	0.081123	0.135242	0.129006	0.32294	0.335629	0.68908	0.666677		26.8	0.028132	0.028391	0.067188	0.062147	0.130459	0.125043	0.343616	0.350762	0.698832	0.647728		26.8	0.018809
27	0.043059	0.048652	0.05457	0.058122	0.114877	0.124368	0.318103	0.33054	0.838748	0.794286		27	0.045846	0.043892	0.0597	0.065276	0.131584	0.14492	0.370708	0.385829	0.96178	0.87135		27	0.051579	0.05704	0.077463	0.081695	0.136659	0.129929	0.325104	0.337818	0.691764	0.670156		27	0.0281	0.028601	0.067292	0.062594	0.131641	0.125936	0.346187	0.353004	0.701586	0.651198		27	0.019075
27.2	0.04323	0.048993	0.055006	0.058529	0.115423	0.125236	0.319889	0.332748	0.842953	0.798479		27.2	0.046441	0.044208	0.060005	0.065733	0.132802	0.145932	0.37318	0.388366	0.966718	0.876059		27.2	0.051729	0.057438	0.077595	0.082266	0.137764	0.130852	0.3269	0.340004	0.694943	0.673618		27.2	0.027921	0.028812	0.067856	0.063041	0.132888	0.126829	0.348419	0.355241	0.704669	0.654652		27.2	0.019212
27.4	0.042411	0.049334	0.05578	0.058935	0.117298	0.126103	0.321153	0.334952	0.847614	0.802653		27.4	0.046523	0.044525	0.059985	0.066191	0.134128	0.146944	0.37433	0.390899	0.971764	0.880747		27.4	0.050623	0.057837	0.078214	0.082836	0.138568	0.131774	0.329089	0.342185	0.698444	0.677062		27.4	0.027465	0.029022	0.069196	0.063488	0.133316	0.127721	0.350625	0.357473	0.708305	0.65809		27.4	0.019847
27.6	0.04289	0.049675	0.054899	0.059341	0.117407	0.12697	0.322716	0.337152	0.851584	0.806806		27.6	0.046748	0.044841	0.059023	0.066647	0.135338	0.147954	0.376427	0.393428	0.975416	0.885414		27.6	0.050577	0.058235	0.078886	0.083406	0.139985	0.132696	0.331237	0.344362	0.702129	0.680489		27.6	0.027193	0.029232	0.069811	0.063935	0.134269	0.128612	0.35326	0.3597	0.71174	0.661512		27.6	0.01975
27.8	0.042034	0.050015	0.055874	0.059747	0.117767	0.127835	0.324154	0.33935	0.855499	0.81094		27.8	0.0461	0.045157	0.059191	0.067104	0.135751	0.148963	0.378729	0.395952	0.979644	0.890061		27.8	0.049936	0.058633	0.079297	0.083975	0.140883	0.133617	0.333091	0.346534	0.705354	0.683899		27.8	0.027392	0.029442	0.07013	0.064382	0.135055	0.129503	0.354999	0.361922	0.715308	0.664918		27.8	0.019902
28	0.04104	0.050355	0.055661	0.060152	0.119542	0.1287	0.326531	0.341544	0.860324	0.815055		28	0.045724	0.045472	0.059621	0.06756	0.137719	0.149972	0.380718	0.398472	0.983847	0.894688		28	0.050055	0.059031	0.079436	0.084544	0.141834	0.134538	0.33467	0.348703	0.709166	0.687292		28	0.027679	0.029652	0.070266	0.064828	0.135638	0.130393	0.357074	0.364139	0.718391	0.668308		28	0.019893
28.2	0.041476	0.050695	0.054956	0.060557	0.118947	0.129565	0.328382	0.343735	0.864558	0.81915		28.2	0.04624	0.045788	0.05894	0.068015	0.137317	0.150979	0.383267	0.400987	0.98796	0.899293		28.2	0.050957	0.059428	0.07995	0.085112	0.142009	0.135458	0.336972	0.350867	0.71281	0.690667		28.2	0.027672	0.029862	0.070402	0.065274	0.136497	0.131283	0.359182	0.366352	0.721373	0.671682		28.2	0.020737
28.4	0.041232	0.051034	0.055293	0.060962	0.119427	0.130428	0.330998	0.345922	0.86866	0.823225		28.4	0.0453	0.046104	0.060075	0.068471	0.137743	0.151986	0.386089	0.403498	0.992509	0.903879		28.4	0.050924	0.059825	0.080305	0.08568	0.141829	0.136378	0.33893	0.353027	0.716013	0.694026		28.4	0.027299	0.030071	0.070782	0.06572	0.137535	0.132172	0.360319	0.368559	0.724582	0.67504		28.4	0.020714
28.6	0.040487	0.051374	0.05576	0.061366	0.120965	0.131291	0.333446	0.348106	0.873268	0.827282		28.6	0.044836	0.046419	0.060991	0.068926	0.139355	0.152992	0.387547	0.406005	0.997107	0.908445		28.6	0.051327	0.060222	0.080884	0.086248	0.142633	0.137297	0.341656	0.355182	0.719487	0.697368		28.6	0.027169	0.030281	0.071075	0.066165	0.13783	0.13306	0.363079	0.370761	0.727055	0.678383		28.6	0.021121
28.8	0.041527	0.051713	0.054673	0.06177	0.120725	0.132153	0.335406	0.350287	0.877815	0.831319		28.8	0.045746	0.046735	0.060516	0.06938	0.139601	0.153997	0.390486	0.408508	1.00088	0.91299		28.8	0.051219	0.060618	0.080756	0.086815	0.142002	0.138215	0.343837	0.357334	0.723696	0.700694		28.8	0.026753	0.030491	0.070884	0.066611	0.137983	0.133948	0.365122	0.372959	0.730596	0.681711		28.8	0.020782
29	0.041616	0.052051	0.055425	0.062174	0.122022	0.133014	0.337953	0.352465	0.88169	0.835338		29	0.045645	0.04705	0.061266	0.069834	0.139944	0.155001	0.392862	0.411006	1.00505	0.917515		29	0.051546	0.061014	0.081011	0.087381	0.142891	0.139133	0.345874	0.359481	0.727676	0.704002		29	0.026593	0.030701	0.070769	0.067056	0.138692	0.134836	0.367286	0.375151	0.733244	0.685023		29	0.020856
29.2	0.04187	0.05239	0.055268	0.062577	0.122385	0.133874	0.340295	0.35464	0.886864	0.839337		29.2	0.045515	0.047365	0.062287	0.070288	0.141693	0.156005	0.395082	0.4135	1.00937	0.92202		29.2	0.051995	0.061409	0.081216	0.087947	0.143503	0.14005	0.348405	0.361625	0.731423	0.707294		29.2	0.026481	0.030911	0.07115	0.067501	0.139098	0.135722	0.368911	0.377339	0.736767	0.688319		29.2	0.020877
29.4	0.043512	0.052728	0.055398	0.06298	0.121962	0.134734	0.342094	0.356811	0.890905	0.843317		29.4	0.046503	0.04768	0.061599	0.070742	0.140853	0.157007	0.398321	0.41599	1.0133	0.926506		29.4	0.052652	0.061805	0.081331	0.088513	0.144439	0.140967	0.351201	0.363764	0.734736	0.71057		29.4	0.026515	0.031121	0.070485	0.067945	0.140125	0.136609	0.371504	0.379521	0.739399	0.6916		29.4	0.019874
29.6	0.044065	0.053066	0.055151	0.063383	0.122766	0.135593	0.344423	0.358979	0.894886	0.847279		29.6	0.047347	0.047995	0.062432	0.071195	0.141732	0.158009	0.400611	0.418476	1.01698	0.930971		29.6	0.053154	0.0622	0.081618	0.089078	0.145018	0.141883	0.353131	0.365898	0.738662	0.713829		29.6	0.02679	0.03133	0.071152	0.06839	0.140657	0.137494	0.373331	0.381699	0.742107	0.694866		29.6	0.020444
29.8	0.044422	0.053403	0.055457	0.063786	0.123587	0.136451	0.346879	0.361143	0.899489	0.851222		29.8	0.047135	0.048309	0.062338	0.071647	0.142666	0.15901	0.402775	0.420957	1.02098	0.935417		29.8	0.053101	0.062594	0.081587	0.089642	0.145585	0.142799	0.355369	0.368029	0.742155	0.717072		29.8	0.026201	0.03154	0.07123	0.068834	0.141252	0.138379	0.3759	0.383872	0.745334	0.698116		29.8	0.019372
30	0.045429	0.053741	0.054898	0.064188	0.122732	0.137309	0.349496	0.363305	0.903388	0.855146		30	0.047629	0.048624	0.062019	0.0721	0.142225	0.16001	0.406478	0.423434	1.02493	0.939844		30	0.053978	0.062988	0.082682	0.090206	0.146937	0.143714	0.357172	0.370156	0.745716	0.720299		30	0.025798	0.03175	0.071806	0.069278	0.142333	0.139264	0.378033	0.38604	0.749491	0.701352		30	0.018972
30.2	0.045464	0.054078	0.056457	0.064589	0.124283	0.138166	0.352054	0.365463	0.90755	0.859052		30.2	0.04725	0.048938	0.063491	0.072552	0.142891	0.161009	0.409266	0.425907	1.02892	0.944251		30.2	0.054298	0.063382	0.082682	0.09077	0.147331	0.144628	0.359225	0.372278	0.749118	0.723509		30.2	0.026294	0.031959	0.071625	0.069722	0.142711	0.140148	0.379769	0.388203	0.752781	0.704572		30.2	0.018724
30.4	0.045784	0.054415	0.056669	0.064991	0.124789	0.139022	0.354141	0.367618	0.911841	0.862939		30.4	0.04711	0.049253	0.064248	0.073003	0.144373	0.162007	0.411737	0.428375	1.03263	0.948638		30.4	0.055214	0.063776	0.083565	0.091333	0.148439	0.145542	0.361407	0.374396	0.752583	0.726703		30.4	0.026797	0.032169	0.072808	0.070165	0.143533	0.141031	0.382153	0.390362	0.755578	0.707778		30.4	0.017923
30.6	0.047126	0.054751	0.057616	0.065392	0.124698	0.139877	0.356285	0.36977	0.915281	0.866808		30.6	0.047506	0.049567	0.064428	0.073455	0.14389	0.163004	0.413812	0.430839	1.03736	0.953006		30.6	0.055755	0.064169	0.083955	0.091896	0.149365	0.146455	0.362692	0.37651	0.755846	0.729882		30.6	0.026459	0.032379	0.073144	0.070608	0.144719	0.141914	0.383567	0.392515	0.759013	0.710968		30.6	0.017834
30.8	0.046762	0.055088	0.059105	0.065792	0.126804	0.140732	0.359078	0.371918	0.919113	0.870659		30.8	0.046822	0.049881	0.066393	0.073906	0.145432	0.164001	0.416184	0.433299	1.04065	0.957355		30.8	0.055616	0.064562	0.084254	0.092458	0.150421	0.147368	0.364702	0.37862	0.759228	0.733044		30.8	0.026705	0.032588	0.072933	0.071051	0.145691	0.142796	0.386046	0.394664	0.761583	0.714144		30.8	0.017423
31	0.04701	0.055424	0.059571	0.066193	0.126678	0.141585	0.360383	0.374063	0.923599	0.874492		31	0.047383	0.050195	0.066644	0.074356	0.145147	0.164996	0.418296	0.435755	1.04489	0.961684		31	0.056819	0.064955	0.084836	0.09302	0.151396	0.148281	0.366721	0.380726	0.762213	0.736191		31	0.027463	0.032798	0.07392	0.071494	0.146082	0.143678	0.388402	0.396808	0.764101	0.717304		31	0.017648
31.2	0.048138	0.055759	0.060197	0.066593	0.126784	0.142438	0.362857	0.376206	0.92738	0.878306		31.2	0.048128	0.050509	0.067693	0.074806	0.145746	0.165991	0.421152	0.438207	1.049	0.965995		31.2	0.057377	0.065347	0.085317	0.093581	0.152864	0.149192	0.368557	0.382828	0.765401	0.739322		31.2	0.02742	0.033008	0.074287	0.071937	0.147174	0.144559	0.390506	0.398947	0.767397	0.72045		31.2	0.017164
31.4	0.047625	0.056095	0.061525	0.066992	0.128234	0.143291	0.363836	0.378344	0.931802	0.882102		31.4	0.048081	0.050823	0.068317	0.075256	0.146852	0.166985	0.422222	0.440654	1.05323	0.970286		31.4	0.057195	0.065739	0.086367	0.094142	0.15443	0.150103	0.370423	0.384926	0.768829	0.742437		31.4	0.027641	0.033217	0.075452	0.072379	0.147894	0.145439	0.39265	0.401081	0.771067	0.723582		31.4	0.01746
31.6	0.047946	0.05643	0.060716	0.067392	0.128585	0.144142	0.365217	0.38048	0.935833	0.885881		31.6	0.047722	0.051136	0.067858	0.075706	0.148233	0.167978	0.424808	0.443097	1.05705	0.974559		31.6	0.058496	0.066131	0.0874	0.094702	0.155361	0.151014	0.372101	0.38702	0.772056	0.745536		31.6	0.028526	0.033427	0.075885	0.072821	0.148825	0.146319	0.394863	0.403211	0.774128	0.726699		31.6	0.01719
31.8	0.047788	0.056765	0.061601	0.067791	0.129395	0.144993	0.36692	0.382612	0.939707	0.889642		31.8	0.048305	0.05145	0.068485	0.076155	0.148838	0.16897	0.427358	0.445536	1.06176	0.978813		31.8	0.05929	0.066522	0.088119	0.095262	0.156796	0.151924	0.373656	0.389109	0.774794	0.74862		31.8	0.028642	0.033636	0.076459	0.073263	0.149681	0.147199	0.396883	0.405336	0.77671	0.729801		31.8	0.016809
32	0.047578	0.0571	0.06163	0.068189	0.131765	0.145843	0.369584	0.384742	0.944771	0.893385		32	0.048298	0.051763	0.069203	0.076604	0.151802	0.169962	0.429493	0.447971	1.06644	0.983048		32	0.059418	0.066913	0.088529	0.095821	0.157257	0.152833	0.376123	0.391195	0.777661	0.751689		32	0.029118	0.033845	0.076763	0.073704	0.14996	0.148077	0.399406	0.407456	0.779363	0.732889		32	0.017251
32.2	0.047559	0.057434	0.061146	0.068588	0.131705	0.146693	0.371566	0.386868	0.94864	0.89711		32.2	0.04863	0.052076	0.068435	0.077052	0.15199	0.170952	0.431954	0.450402	1.07039	0.987264		32.2	0.060152	0.067304	0.088975	0.09638	0.157848	0.153742	0.378112	0.393276	0.780046	0.754742		32.2	0.02865	0.034055	0.077253	0.074146	0.150781	0.148956	0.401602	0.409571	0.781479	0.735962		32.2	0.017054
32.4	0.048099	0.057768	0.06186	0.068986	0.13376	0.147541	0.373835	0.388991	0.952218	0.900818		32.4	0.048276	0.052389	0.069452	0.0775	0.153464	0.171942	0.434625	0.452828	1.07454	0.991462		32.4	0.06072	0.067694	0.089672	0.096938	0.158566	0.154651	0.38034	0.395353	0.783416	0.75778		32.4	0.028943	0.034264	0.077734	0.074587	0.15185	0.149833	0.40339	0.411682	0.784587	0.739021		32.4	0.017754
32.6	0.046843	0.058102	0.062064	0.069384	0.134971	0.148389	0.375566	0.39111	0.956319	0.904508		32.6	0.048152	0.052702	0.070036	0.077948	0.154945	0.17293	0.435839	0.455251	1.07818	0.995641		32.6	0.060568	0.068084	0.089945	0.097496	0.160057	0.155558	0.382816	0.397427	0.786514	0.760803		32.6	0.028894	0.034474	0.0779	0.075028	0.152241	0.15071	0.406702	0.413787	0.787138	0.742066		32.6	0.018484
32.8	0.048399	0.058436	0.061145	0.069781	0.134918	0.149236	0.377684	0.393227	0.959858	0.908181		32.8	0.048809	0.053015	0.069344	0.078395	0.155339	0.173918	0.438974	0.457669	1.08119	0.999802		32.8	0.061946	0.068474	0.090495	0.098053	0.160575	0.156466	0.384897	0.399496	0.79021	0.763811		32.8	0.028806	0.034683	0.07845	0.075469	0.153002	0.151587	0.408938	0.415889	0.790638	0.745097		32.8	0.018784
33	0.048693	0.058769	0.061716	0.070178	0.13644	0.150083	0.379372	0.39534	0.96351	0.911836		33	0.049047	0.053328	0.070181	0.078842	0.156609	0.174906	0.44063	0.460083	1.08476	1.00394		33	0.06276	0.068863	0.09107	0.09861	0.162372	0.157372	0.386925	0.401561	0.793273	0.766803		33	0.029403	0.034892	0.078757	0.075909	0.154542	0.152463	0.411141	0.417985	0.793444	0.748113		33	0.018739
33.2	0.049094	0.059102	0.06239	0.070575	0.137572	0.150928	0.381737	0.39745	0.967623	0.915474		33.2	0.049518	0.05364	0.070727	0.079288	0.158506	0.175892	0.443428	0.462493	1.08821	1.00807		33.2	0.062769	0.069252	0.091489	0.099167	0.163922	0.158278	0.389388	0.403623	0.796643	0.769781		33.2	0.029964	0.035102	0.079201	0.076349	0.155662	0.153338	0.413038	0.420077	0.79595	0.751116		33.2	0.019169
33.4	0.050636	0.059435	0.061213	0.070971	0.137338	0.151773	0.383573	0.399557	0.969892	0.919095		33.4	0.050907	0.053953	0.069513	0.079735	0.157793	0.176877	0.446067	0.464898	1.09084	1.01217		33.4	0.064205	0.069641	0.091776	0.099723	0.164677	0.159184	0.391788	0.40568	0.799727	0.772743		33.4	0.031507	0.035311	0.079173	0.076789	0.156458	0.154213	0.415645	0.422164	0.798634	0.754104		33.4	0.019295
33.6	0.050437	0.059768	0.061337	0.071367	0.139063	0.152618	0.386398	0.401661	0.972794	0.922699		33.6	0.050627	0.054265	0.069973	0.08018	0.159189	0.177862	0.448068	0.4673	1.0943	1.01626		33.6	0.064191	0.070029	0.092291	0.100278	0.16608	0.160089	0.393618	0.407733	0.802867	0.775691		33.6	0.031287	0.03552	0.080241	0.077229	0.158014	0.155087	0.41786	0.424246	0.801637	0.757079		33.6	0.019546
33.8	0.050852	0.0601	0.061382	0.071763	0.139592	0.153461	0.388671	0.403762	0.976112	0.926286		33.8	0.050605	0.054577	0.070119	0.080626	0.159664	0.178845	0.450189	0.469697	1.0974	1.02033		33.8	0.063572	0.070417	0.092201	0.100833	0.166732	0.160993	0.396217	0.409782	0.805825	0.778624		33.8	0.031033	0.035729	0.080687	0.077668	0.158838	0.155961	0.420301	0.426324	0.804829	0.76004		33.8	0.019521
34	0.052436	0.060432	0.061633	0.072158	0.139328	0.154304	0.391007	0.40586	0.978689	0.929856		34	0.051418	0.054889	0.069897	0.081071	0.160005	0.179828	0.45395	0.472091	1.10082	1.02438		34	0.064601	0.070805	0.092427	0.101388	0.168281	0.161897	0.398453	0.411827	0.808614	0.781542		34	0.031651	0.035938	0.080466	0.078108	0.16012	0.156834	0.422614	0.428397	0.807815	0.762987		34	0.019342
34.2	0.052172	0.060764	0.062746	0.072553	0.141055	0.155146	0.392865	0.407954	0.981675	0.933409		34.2	0.051381	0.055201	0.071597	0.081516	0.161406	0.18081	0.45597	0.47448	1.10385	1.02842		34.2	0.064991	0.071192	0.092761	0.101942	0.169291	0.162801	0.400205	0.413869	0.811498	0.784446		34.2	0.032118	0.036148	0.080584	0.078547	0.16112	0.157707	0.423891	0.430466	0.810329	0.76592		34.2	0.019147
34.4	0.053297	0.061095	0.06287	0.072948	0.141217	0.155987	0.395268	0.410045	0.984723	0.936945		34.4	0.051867	0.055513	0.071827	0.08196	0.162897	0.181792	0.458436	0.476865	1.1074	1.03243		34.4	0.065574	0.071579	0.093243	0.102496	0.17011	0.163703	0.402257	0.415906	0.813993	0.787335		34.4	0.032674	0.036357	0.080722	0.078986	0.162215	0.158579	0.426051	0.43253	0.812609	0.76884		34.4	0.019127
34.6	0.054857	0.061426	0.062818	0.073343	0.141231	0.156828	0.39779	0.412133	0.98703	0.940465		34.6	0.052764	0.055825	0.071741	0.082404	0.16276	0.182772	0.46104	0.479246	1.11068	1.03643		34.6	0.066489	0.071966	0.09356	0.103049	0.171174	0.164606	0.404045	0.417939	0.816585	0.79021		34.6	0.033075	0.036566	0.080354	0.079424	0.16339	0.15945	0.427087	0.434589	0.815343	0.771746		34.6	0.019469
34.8	0.055005	0.061757	0.064086	0.073737	0.143517	0.157668	0.400053	0.414219	0.99073	0.943968		34.8	0.052955	0.056137	0.073046	0.082848	0.165169	0.183751	0.463444	0.481623	1.1138	1.04041		34.8	0.066227	0.072353	0.093875	0.103601	0.171659	0.165507	0.405585	0.419969	0.818871	0.79307		34.8	0.033603	0.036775	0.08077	0.079863	0.164181	0.160321	0.428604	0.436643	0.817776	0.774638		34.8	0.01912
35	0.055413	0.062088	0.063704	0.07413	0.142662	0.158507	0.402061	0.4163	0.993536	0.947454		35	0.053493	0.056448	0.072524	0.083291	0.164705	0.18473	0.465656	0.483996	1.11692	1.04438		35	0.067046	0.072739	0.094573	0.104154	0.172115	0.166409	0.407434	0.421994	0.821778	0.795916		35	0.034298	0.036984	0.081775	0.080301	0.164795	0.161191	0.43026	0.438693	0.820789	0.777517		35	0.019142
35.2	0.05668	0.062418	0.064023	0.074524	0.143072	0.159345	0.405081	0.418379	0.996491	0.950924		35.2	0.054646	0.056759	0.073088	0.083734	0.165501	0.185708	0.468985	0.486365	1.12017	1.04832		35.2	0.067392	0.073124	0.09487	0.104705	0.173087	0.167309	0.40923	0.424015	0.824761	0.798748		35.2	0.033889	0.037193	0.081747	0.080739	0.165894	0.162061	0.432538	0.440739	0.824461	0.780383		35.2	0.018641
35.4	0.0561	0.062749	0.064349	0.074917	0.144652	0.160183	0.406202	0.420455	0.999808	0.954378		35.4	0.054879	0.057071	0.073662	0.084177	0.166716	0.186685	0.47019	0.488729	1.12382	1.05225		35.4	0.067091	0.07351	0.096094	0.105257	0.173799	0.168209	0.411226	0.426033	0.827753	0.801565		35.4	0.034487	0.037402	0.082875	0.081176	0.166871	0.16293	0.434175	0.44278	0.827667	0.783235		35.4	0.018448
35.6	0.056766	0.063078	0.063652	0.07531	0.145186	0.16102	0.408606	0.422527	1.00364	0.957815		35.6	0.055571	0.057382	0.072909	0.084619	0.16766	0.187661	0.473636	0.49109	1.12754	1.05616		35.6	0.067971	0.073895	0.096439	0.105807	0.173694	0.169109	0.412878	0.428046	0.82992	0.804369		35.6	0.034948	0.037611	0.083418	0.081614	0.166786	0.163799	0.436106	0.444816	0.830196	0.786074		35.6	0.018389
35.8	0.057132	0.063408	0.064735	0.075702	0.146217	0.161856	0.410871	0.424597	1.00666	0.961236		35.8	0.05598	0.057693	0.074021	0.085061	0.168575	0.188636	0.476484	0.493447	1.13152	1.06006		35.8	0.068772	0.07428	0.096443	0.106358	0.174092	0.170008	0.414677	0.430056	0.8325	0.807158		35.8	0.035349	0.03782	0.083519	0.082051	0.167248	0.164667	0.438272	0.446848	0.832872	0.788899		35.8	0.017884
36	0.056313	0.063737	0.065977	0.076094	0.148113	0.162691	0.413723	0.426663	1.01127	0.964641		36	0.055708	0.058003	0.074967	0.085503	0.171135	0.189611	0.478909	0.495799	1.13517	1.06393		36	0.068001	0.074664	0.096715	0.106908	0.174039	0.170906	0.41673	0.432062	0.835648	0.809934		36	0.03505	0.038029	0.083732	0.082488	0.167597	0.165535	0.439789	0.448875	0.836079	0.791712		36	0.017821
36.2	0.056853	0.064067	0.065282	0.076486	0.147678	0.163526	0.415577	0.428726	1.01436	0.96803		36.2	0.055647	0.058314	0.074189	0.085944	0.170811	0.190584	0.481966	0.498148	1.13833	1.06779		36.2	0.068009	0.075048	0.097271	0.107457	0.17427	0.171804	0.41834	0.434064	0.838299	0.812695		36.2	0.034951	0.038238	0.084405	0.082925	0.167731	0.166402	0.44174	0.450898	0.838715	0.794511		36.2	0.017789
36.4	0.057452	0.064395	0.065836	0.076878	0.148791	0.16436	0.417774	0.430787	1.01753	0.971403		36.4	0.055486	0.058625	0.07484	0.086385	0.17176	0.191557	0.48456	0.500492	1.14224	1.07163		36.4	0.068837	0.075432	0.097934	0.108006	0.174798	0.172701	0.420504	0.436062	0.841563	0.815443		36.4	0.034979	0.038447	0.085491	0.083361	0.1683	0.167268	0.443546	0.452916	0.841653	0.797298		36.4	0.017938
36.6	0.05684	0.064724	0.06645	0.077269	0.149423	0.165193	0.419312	0.432844	1.02186	0.97476		36.6	0.05507	0.058935	0.075693	0.086825	0.172485	0.192529	0.486338	0.502833	1.14557	1.07546		36.6	0.068648	0.075816	0.098095	0.108555	0.174991	0.173598	0.422725	0.438056	0.843984	0.818177		36.6	0.034449	0.038655	0.086576	0.083797	0.168581	0.168134	0.446226	0.45493	0.843669	0.800071		36.6	0.018617
36.8	0.058439	0.065052	0.066771	0.07766	0.149625	0.166026	0.421447	0.434898	1.02569	0.978101		36.8	0.056064	0.059245	0.075417	0.087265	0.17252	0.1935	0.489812	0.505169	1.14875	1.07927		36.8	0.069365	0.076199	0.098864	0.109103	0.175409	0.174494	0.425152	0.440046	0.846723	0.820897		36.8	0.034815	0.038864	0.087367	0.084233	0.169058	0.168999	0.449088	0.456939	0.846258	0.802832		36.8	0.019052
37	0.058808	0.06538	0.067917	0.07805	0.151039	0.166858	0.422851	0.436949	1.02909	0.981426		37	0.056018	0.059556	0.076484	0.087705	0.173766	0.194471	0.491929	0.507502	1.15207	1.08306		37	0.069681	0.076582	0.099527	0.10965	0.176517	0.17539	0.427034	0.442032	0.849396	0.823604		37	0.035055	0.039073	0.08795	0.084669	0.170045	0.169864	0.450982	0.458943	0.848569	0.805579		37	0.019332
37.2	0.058521	0.065708	0.068401	0.07844	0.151983	0.167689	0.425084	0.438996	1.03227	0.984736		37.2	0.056001	0.059866	0.076693	0.088145	0.175405	0.19544	0.495011	0.50983	1.15554	1.08684		37.2	0.069882	0.076964	0.100113	0.110197	0.176896	0.176285	0.42923	0.444015	0.851964	0.826297		37.2	0.03572	0.039282	0.088563	0.085105	0.170392	0.170728	0.453668	0.460944	0.85005	0.808314		37.2	0.019891
37.4	0.059422	0.066036	0.068301	0.07883	0.151982	0.168519	0.426491	0.441041	1.03483	0.98803		37.4	0.056792	0.060176	0.076283	0.088584	0.174919	0.196409	0.497228	0.512155	1.15857	1.09059		37.4	0.069963	0.077347	0.100968	0.110744	0.177453	0.177179	0.431942	0.445993	0.854209	0.828976		37.4	0.035445	0.039491	0.089408	0.08554	0.170884	0.171592	0.456039	0.462939	0.851878	0.811036		37.4	0.019888
37.6	0.06014	0.066363	0.070086	0.07922	0.154348	0.169349	0.428903	0.443083	1.03812	0.991309		37.6	0.057101	0.060486	0.077393	0.089022	0.176571	0.197376	0.49901	0.514475	1.16238	1.09434		37.6	0.069961	0.077729	0.101384	0.11129	0.179032	0.178073	0.434174	0.447968	0.85706	0.831642		37.6	0.034397	0.039699	0.089778	0.085975	0.172295	0.172455	0.458842	0.464931	0.85364	0.813746		37.6	0.020034
37.8	0.060534	0.06669	0.070091	0.079609	0.154493	0.170178	0.430202	0.445121	1.04032	0.994572		37.8	0.057606	0.060795	0.077166	0.089461	0.177103	0.198343	0.501336	0.516792	1.16463	1.09806		37.8	0.069839	0.07811	0.101772	0.111836	0.18068	0.178967	0.437048	0.449939	0.859921	0.834295		37.8	0.03436	0.039908	0.090449	0.08641	0.173447	0.173317	0.46167	0.466917	0.855972	0.816442		37.8	0.020896
38	0.06245	0.067017	0.071385	0.079998	0.154917	0.171006	0.432263	0.447157	1.04221	0.997819		38	0.058671	0.061105	0.077272	0.089899	0.17803	0.199309	0.504385	0.519104	1.16769	1.10177		38	0.070782	0.078492	0.10298	0.112381	0.181446	0.17986	0.439446	0.451906	0.862014	0.836935		38	0.034519	0.040117	0.090511	0.086845	0.17406	0.174179	0.464473	0.4689	0.857559	0.819127		38	0.020443
38.2	0.062238	0.067343	0.072185	0.080387	0.156392	0.171834	0.433373	0.44919	1.04403	1.00105		38.2	0.059011	0.061414	0.078781	0.090336	0.179639	0.200275	0.505835	0.521413	1.17063	1.10546		38.2	0.071256	0.078872	0.104024	0.112926	0.183174	0.180752	0.441007	0.453869	0.865211	0.839561		38.2	0.034486	0.040325	0.090951	0.087279	0.175859	0.175041	0.465846	0.470878	0.859845	0.821798		38.2	0.019806
38.4	0.063025	0.067669	0.072112	0.080775	0.156542	0.172661	0.435718	0.451219	1.04597	1.00427		38.4	0.059558	0.061724	0.078173	0.090774	0.180905	0.201239	0.5084	0.523717	1.17332	1.10914		38.4	0.071096	0.079253	0.10466	0.11347	0.183809	0.181644	0.443405	0.455828	0.867076	0.842174		38.4	0.034695	0.040534	0.09115	0.087714	0.176779	0.175901	0.468215	0.472851	0.861651	0.824458		38.4	0.020027
38.6	0.063852	0.067995	0.072729	0.081163	0.156929	0.173487	0.437039	0.453246	1.04743	1.00747		38.6	0.060956	0.062033	0.078409	0.091211	0.180835	0.202203	0.510891	0.526018	1.17587	1.1128		38.6	0.071755	0.079633	0.105861	0.114014	0.1854	0.182535	0.445633	0.457784	0.869426	0.844774		38.6	0.034759	0.040743	0.091841	0.088148	0.178169	0.176762	0.470376	0.47482	0.863595	0.827104		38.6	0.019285
38.8	0.063813	0.068321	0.074401	0.08155	0.158764	0.174312	0.439348	0.455269	1.04983	1.01066		38.8	0.061334	0.062342	0.079826	0.091647	0.182951	0.203166	0.512966	0.528315	1.17833	1.11644		38.8	0.071889	0.080013	0.106438	0.114557	0.186283	0.183426	0.447371	0.459736	0.871971	0.847361		38.8	0.03512	0.040951	0.092639	0.088581	0.179856	0.177621	0.471541	0.476785	0.866095	0.829739		38.8	0.018879
39	0.063806	0.068647	0.073579	0.081938	0.158261	0.175137	0.441192	0.457289	1.05133	1.01383		39	0.062142	0.062651	0.079421	0.092084	0.182414	0.204128	0.515244	0.530607	1.18033	1.12007		39	0.072305	0.080393	0.106849	0.1151	0.187488	0.184316	0.449162	0.461683	0.875017	0.849935		39	0.035382	0.04116	0.092352	0.089015	0.180691	0.17848	0.473835	0.478745	0.868784	0.832361		39	0.019026
39.2	0.06468	0.068972	0.074528	0.082325	0.159605	0.175961	0.444056	0.459307	1.05357	1.01699		39.2	0.062976	0.06296	0.080394	0.092519	0.183337	0.205089	0.518628	0.532896	1.18345	1.12369		39.2	0.072373	0.080773	0.10758	0.115642	0.188474	0.185206	0.450828	0.463628	0.877655	0.852496		39.2	0.036091	0.041368	0.092708	0.089448	0.181184	0.179339	0.475759	0.480701	0.871525	0.834971		39.2	0.018898
39.4	0.063906	0.069297	0.075587	0.082711	0.161239	0.176784	0.445229	0.461321	1.05661	1.02013		39.4	0.063257	0.063269	0.081272	0.092955	0.184495	0.206049	0.519947	0.535181	1.18643	1.12728		39.4	0.072289	0.081152	0.108062	0.116184	0.189326	0.186095	0.452675	0.465568	0.879753	0.855045		39.4	0.036566	0.041577	0.09293	0.089881	0.182393	0.180197	0.477124	0.482653	0.873714	0.837569		39.4	0.01833
39.6	0.063845	0.069621	0.075293	0.083098	0.161273	0.177607	0.448084	0.463332	1.05936	1.02325		39.6	0.062495	0.063577	0.080474	0.09339	0.184762	0.207009	0.523213	0.537462	1.18915	1.13086		39.6	0.072455	0.08153	0.107834	0.116726	0.1903	0.186983	0.454147	0.467505	0.882621	0.85758		39.6	0.037087	0.041785	0.092744	0.090314	0.182979	0.181055	0.478953	0.4846	0.876113	0.840155		39.6	0.018232
39.8	0.064177	0.069946	0.076056	0.083484	0.162336	0.178428	0.450506	0.465341	1.06187	1.02637		39.8	0.062354	0.063886	0.081643	0.093825	0.185598	0.207967	0.52594	0.539739	1.19185	1.13443		39.8	0.072283	0.081909	0.108067	0.117267	0.190568	0.187871	0.455801	0.469437	0.885658	0.860103		39.8	0.037407	0.041993	0.092837	0.090747	0.18406	0.181912	0.480039	0.486543	0.87865	0.842729		39.8	0.018026
40	0.063591	0.07027	0.076616	0.083869	0.163381	0.17925	0.453009	0.467346	1.06621	1.02946		40	0.061225	0.064194	0.082144	0.09426	0.187289	0.208925	0.52773	0.542012	1.19484	1.13797		40	0.072512	0.082287	0.108163	0.117808	0.191639	0.188759	0.456922	0.471366	0.889079	0.862613		40	0.037644	0.042202	0.0931	0.091179	0.184867	0.182768	0.480509	0.488481	0.881787	0.845291		40	0.017748
40.2	0.063987	0.070594	0.075485	0.084255	0.163195	0.18007	0.454842	0.469348	1.06829	1.03255		40.2	0.061457	0.064502	0.08184	0.094694	0.187085	0.209882	0.53021	0.544281	1.19722	1.14151		40.2	0.07264	0.082665	0.108394	0.118348	0.191946	0.189645	0.458584	0.473292	0.891404	0.865111		40.2	0.03826	0.04241	0.09419	0.091611	0.18502	0.183624	0.4823	0.490415	0.884256	0.84784		40.2	0.018006
40.4	0.064511	0.070917	0.076025	0.08464	0.16474	0.18089	0.457475	0.471347	1.07152	1.03561		40.4	0.061467	0.06481	0.082552	0.095127	0.188846	0.210838	0.53231	0.546547	1.20013	1.14503		40.4	0.073805	0.083042	0.108238	0.118887	0.192656	0.190532	0.460604	0.475213	0.894242	0.867596		40.4	0.038193	0.042619	0.094092	0.092043	0.185906	0.184479	0.484221	0.492345	0.886927	0.850378		40.4	0.017502
40.6	0.06339	0.071241	0.076225	0.085025	0.16525	0.181709	0.459311	0.473344	1.07464	1.03867		40.6	0.061154	0.065118	0.083115	0.095561	0.190103	0.211794	0.534672	0.548808	1.20246	1.14853		40.6	0.074053	0.083419	0.108662	0.119427	0.19344	0.191418	0.462832	0.477131	0.896492	0.870069		40.6	0.038506	0.042827	0.094486	0.092475	0.187015	0.185334	0.486063	0.49427	0.889585	0.852905		40.6	0.017992
40.8	0.063618	0.071564	0.075771	0.085409	0.164884	0.182527	0.461869	0.475337	1.07788	1.04171		40.8	0.06133	0.065426	0.082415	0.095994	0.190044	0.212748	0.537495	0.551066	1.20529	1.15201		40.8	0.073532	0.083796	0.108748	0.119965	0.194203	0.192303	0.464758	0.479045	0.898941	0.872529		40.8	0.038315	0.043035	0.094411	0.092906	0.187339	0.186188	0.488407	0.496192	0.892086	0.855419		40.8	0.017709
41	0.063291	0.071887	0.075936	0.085793	0.166058	0.183344	0.463475	0.477327	1.08057	1.04473		41	0.061195	0.065734	0.083055	0.096427	0.19162	0.213702	0.539422	0.55332	1.20826	1.15549		41	0.074204	0.084173	0.109569	0.120504	0.194893	0.193188	0.466366	0.480955	0.901651	0.874977		41	0.038338	0.043244	0.094976	0.093338	0.18773	0.187042	0.489645	0.498109	0.894623	0.857922		41	0.017022
41.2	0.06227	0.072209	0.076763	0.086177	0.166768	0.184161	0.465758	0.479315	1.08359	1.04774		41.2	0.061013	0.066042	0.08304	0.096859	0.192899	0.214655	0.541737	0.555569	1.21139	1.15894		41.2	0.074088	0.084549	0.109679	0.121042	0.195013	0.194072	0.468861	0.482862	0.903844	0.877413		41.2	0.03812	0.043452	0.095172	0.093769	0.188055	0.187895	0.491909	0.500021	0.896806	0.860413		41.2	0.017833
41.4	0.062796	0.072532	0.077021	0.08656	0.166406	0.184977	0.467656	0.481299	1.08567	1.05074		41.4	0.061655	0.066349	0.082768	0.097291	0.191962	0.215607	0.544048	0.557815	1.21354	1.16238		41.4	0.073674	0.084925	0.110332	0.121579	0.196327	0.194955	0.47142	0.484765	0.905633	0.879836		41.4	0.038187	0.04366	0.095383	0.094199	0.189129	0.188747	0.494027	0.501929	0.898824	0.862892		41.4	0.018018
41.6	0.062673	0.072854	0.078759	0.086943	0.168293	0.185793	0.470205	0.48328	1.08849	1.05372		41.6	0.061819	0.066656	0.083837	0.097723	0.193626	0.216559	0.546018	0.560057	1.21633	1.16581		41.6	0.07471	0.0853	0.109912	0.122116	0.196873	0.195839	0.473741	0.486664	0.908548	0.882248		41.6	0.039211	0.043868	0.095349	0.09463	0.189594	0.189599	0.496566	0.503833	0.901024	0.86536		41.6	0.018221
41.8	0.061656	0.073176	0.078485	0.087326	0.167893	0.186608	0.472	0.485259	1.09068	1.05669		41.8	0.061817	0.066964	0.083289	0.098154	0.193885	0.217509	0.548539	0.562296	1.21877	1.16922		41.8	0.075455	0.085676	0.110004	0.122652	0.197709	0.196721	0.476305	0.48856	0.911192	0.884647		41.8	0.03964	0.044076	0.095656	0.09506	0.190296	0.190451	0.499249	0.505733	0.903507	0.867816		41.8	0.018431
42	0.062834	0.073497	0.079378	0.087709	0.167816	0.187422	0.474007	0.487234	1.09306	1.05964		42	0.063137	0.067271	0.083753	0.098585	0.193661	0.218459	0.551453	0.56453	1.22162	1.17261		42	0.07552	0.086051	0.110836	0.123188	0.197922	0.197603	0.47856	0.490451	0.912741	0.887034		42	0.039935	0.044284	0.096317	0.09549	0.190067	0.191302	0.501651	0.507629	0.90505	0.870261		42	0.018663
42.2	0.06256	0.073819	0.079945	0.088091	0.168699	0.188235	0.475352	0.489207	1.09543	1.06259		42.2	0.063308	0.067578	0.084963	0.099016	0.194468	0.219408	0.553113	0.566761	1.22396	1.17599		42.2	0.076568	0.086425	0.110877	0.123724	0.199413	0.198485	0.480372	0.49234	0.914617	0.88941		42.2	0.040188	0.044493	0.096077	0.09592	0.191452	0.192152	0.503215	0.50952	0.907069	0.872695		42.2	0.018494
42.4	0.062852	0.07414	0.080062	0.088473	0.168692	0.189048	0.477585	0.491176	1.09814	1.06551		42.4	0.063767	0.067885	0.08464	0.099446	0.195016	0.220356	0.555958	0.568988	1.22602	1.17936		42.4	0.077353	0.086799	0.111262	0.124259	0.19997	0.199366	0.483097	0.494224	0.915221	0.891773		42.4	0.040517	0.044701	0.096419	0.09635	0.192389	0.193002	0.505608	0.511407	0.908328	0.875117		42.4	0.019089
42.6	0.064547	0.07446	0.081644	0.088854	0.169197	0.189859	0.479162	0.493143	1.10026	1.06842		42.6	0.065026	0.068191	0.085654	0.099876	0.194937	0.221303	0.558612	0.57121	1.22894	1.18271		42.6	0.077339	0.087174	0.112326	0.124794	0.200911	0.200246	0.485229	0.496105	0.917107	0.894125		42.6	0.040401	0.044909	0.097282	0.096779	0.192702	0.193851	0.508413	0.51329	0.909946	0.877528		42.6	0.018693
42.8	0.065735	0.074781	0.082313	0.089236	0.170821	0.190671	0.482027	0.495106	1.1038	1.07132		42.8	0.06578	0.068498	0.086944	0.100306	0.197124	0.222249	0.560744	0.57343	1.23142	1.18605		42.8	0.078303	0.087547	0.112653	0.125328	0.201749	0.201126	0.487065	0.497982	0.918651	0.896465		42.8	0.041109	0.045117	0.097417	0.097209	0.193473	0.1947	0.510025	0.515169	0.911716	0.879927		42.8	0.019296
43	0.065979	0.075101	0.081916	0.089617	0.170962	0.191481	0.483442	0.497067	1.10654	1.07421		43	0.06653	0.068805	0.08655	0.100735	0.197175	0.223195	0.563519	0.575645	1.23446	1.18937		43	0.078052	0.087921	0.113373	0.125862	0.202639	0.202005	0.488925	0.499855	0.919923	0.898793		43	0.041579	0.045325	0.098218	0.097637	0.193467	0.195548	0.51279	0.517043	0.913019	0.882316		43	0.020142
43.2	0.067401	0.075421	0.082868	0.089997	0.172564	0.192291	0.486069	0.499025	1.1096	1.07708		43.2	0.067501	0.069111	0.087358	0.101164	0.19847	0.22414	0.566207	0.577856	1.23816	1.19267		43.2	0.077933	0.088294	0.114049	0.126395	0.203155	0.202884	0.491126	0.501725	0.921615	0.901109		43.2	0.042106	0.045533	0.099236	0.098066	0.193914	0.196395	0.515618	0.518913	0.914235	0.884693		43.2	0.019701
43.4	0.067009	0.075741	0.083	0.090377	0.173571	0.1931	0.487206	0.50098	1.11308	1.07994		43.4	0.06726	0.069417	0.087795	0.101593	0.199754	0.225084	0.567651	0.580064	1.24094	1.19596		43.4	0.077983	0.088666	0.114391	0.126928	0.203844	0.203762	0.492667	0.503591	0.923464	0.903414		43.4	0.041884	0.045741	0.099673	0.098495	0.194904	0.197242	0.516897	0.52078	0.915855	0.887059		43.4	0.020188
43.6	0.067456	0.076061	0.082026	0.090757	0.173113	0.193908	0.489914	0.502931	1.11532	1.08278		43.6	0.067669	0.069723	0.087069	0.102021	0.199601	0.226027	0.57064	0.582268	1.2435	1.19924		43.6	0.077052	0.089039	0.115213	0.12746	0.20486	0.20464	0.493849	0.505454	0.926574	0.905707		43.6	0.041765	0.045949	0.100962	0.098923	0.195828	0.198089	0.518278	0.522641	0.91798	0.889415		43.6	0.020791
43.8	0.068634	0.07638	0.082398	0.091137	0.174011	0.194716	0.491453	0.50488	1.11802	1.08561		43.8	0.069144	0.070029	0.088182	0.102449	0.200539	0.226969	0.57265	0.584468	1.24621	1.2025		43.8	0.077513	0.089411	0.116541	0.127992	0.205783	0.205517	0.495236	0.507313	0.928281	0.907989		43.8	0.041822	0.046157	0.101762	0.099351	0.19713	0.198935	0.519559	0.524499	0.920227	0.891759		43.8	0.021382
44	0.068545	0.076699	0.082813	0.091516	0.174844	0.195523	0.493166	0.506826	1.12105	1.08843		44	0.069344	0.070335	0.089126	0.102876	0.202222	0.227911	0.573781	0.586665	1.24946	1.20575		44	0.078179	0.089783	0.117167	0.128524	0.206722	0.206394	0.496292	0.509168	0.931001	0.910259		44	0.042235	0.046365	0.102263	0.099779	0.198015	0.19978	0.521912	0.526353	0.922877	0.894092		44	0.020739
44.2	0.068927	0.077018	0.081725	0.091895	0.174797	0.196329	0.494876	0.50877	1.12278	1.09124		44.2	0.070105	0.070641	0.088684	0.103303	0.202487	0.228851	0.576293	0.588857	1.25208	1.20899		44.2	0.077848	0.090154	0.117647	0.129055	0.207625	0.20727	0.498571	0.51102	0.932585	0.912518		44.2	0.042348	0.046572	0.103008	0.100207	0.199187	0.200625	0.524193	0.528202	0.924897	0.896415		44.2	0.020609
44.4	0.069899	0.077336	0.082154	0.092274	0.176001	0.197135	0.497134	0.51071	1.12519	1.09403		44.4	0.071187	0.070947	0.089206	0.10373	0.203961	0.229791	0.578544	0.591046	1.25512	1.21221		44.4	0.078391	0.090526	0.118298	0.129585	0.209185	0.208145	0.50036	0.512868	0.934988	0.914766		44.4	0.042331	0.04678	0.103479	0.100634	0.2004	0.201469	0.526293	0.530047	0.92713	0.898727		44.4	0.020192
44.6	0.069041	0.077654	0.081373	0.092653	0.175514	0.19794	0.498784	0.512647	1.12754	1.09681		44.6	0.07118	0.071252	0.089471	0.104157	0.204747	0.23073	0.580614	0.593231	1.25721	1.21541		44.6	0.078699	0.090896	0.11908	0.130115	0.210094	0.209021	0.501801	0.514712	0.937173	0.917003		44.6	0.042327	0.046988	0.104437	0.101061	0.201489	0.202313	0.528012	0.531889	0.929138	0.901027		44.6	0.020038
44.8	0.068941	0.077972	0.081352	0.093031	0.17574	0.198744	0.500953	0.514581	1.1303	1.09957		44.8	0.071682	0.071558	0.089515	0.104583	0.20546	0.231669	0.582761	0.595413	1.25997	1.2186		44.8	0.078557	0.091267	0.119429	0.130645	0.210486	0.209895	0.50338	0.516553	0.939183	0.919228		44.8	0.042372	0.047196	0.105039	0.101488	0.201924	0.203156	0.529989	0.533726	0.931031	0.903318		44.8	0.020208
45	0.069006	0.07829	0.081699	0.093408	0.177158	0.199548	0.502764	0.516513	1.13258	1.10232		45	0.07211	0.071863	0.09102	0.105009	0.206967	0.232606	0.584579	0.59759	1.26251	1.22178		45	0.078791	0.091637	0.120083	0.131174	0.210926	0.210769	0.504694	0.51839	0.941802	0.921442		45	0.042717	0.047404	0.10545	0.101915	0.202682	0.203999	0.531671	0.535559	0.933705	0.905597		45	0.02004
45.2	0.067595	0.078608	0.082224	0.093786	0.17737	0.20035	0.505166	0.518442	1.13519	1.10506		45.2	0.071716	0.072168	0.091322	0.105434	0.208104	0.233543	0.586774	0.599764	1.26477	1.22495		45.2	0.079538	0.092007	0.120477	0.131703	0.212214	0.211642	0.506438	0.520224	0.943706	0.923645		45.2	0.043118	0.047611	0.105673	0.102341	0.203798	0.204841	0.533028	0.537388	0.935904	0.907866		45.2	0.020435
45.4	0.067685	0.078925	0.081893	0.094163	0.17723	0.201152	0.506347	0.520367	1.13692	1.10779		45.4	0.072312	0.072473	0.091797	0.105859	0.208079	0.234479	0.589307	0.601934	1.26651	1.2281		45.4	0.080125	0.092377	0.120345	0.132231	0.213599	0.212515	0.509225	0.522054	0.946238	0.925837		45.4	0.043596	0.047819	0.105252	0.102768	0.20467	0.205683	0.535941	0.539212	0.938144	0.910124		45.4	0.020328
45.6	0.067739	0.079242	0.082843	0.09454	0.178981	0.201954	0.508373	0.52229	1.13986	1.1105		45.6	0.072741	0.072778	0.093183	0.106284	0.210519	0.235414	0.590928	0.604101	1.26899	1.23123		45.6	0.080962	0.092746	0.120271	0.132759	0.214343	0.213388	0.511548	0.523881	0.949321	0.928018		45.6	0.043854	0.048027	0.105203	0.103194	0.205394	0.206524	0.537632	0.541033	0.940337	0.912372		45.6	0.020135
45.8	0.067033	0.079559	0.081985	0.094916	0.178219	0.202755	0.509487	0.52421	1.14212	1.1132		45.8	0.0725	0.073083	0.092853	0.106709	0.210815	0.236348	0.592942	0.606263	1.27123	1.23435		45.8	0.081801	0.093115	0.120397	0.133287	0.21524	0.214259	0.512899	0.525704	0.951422	0.930188		45.8	0.044088	0.048234	0.105121	0.103619	0.206434	0.207364	0.539259	0.54285	0.942172	0.91461		45.8	0.020333
46	0.068392	0.079875	0.082848	0.095293	0.178661	0.203555	0.51148	0.526127	1.1443	1.11589		46	0.073064	0.073388	0.093226	0.107133	0.211206	0.237282	0.595194	0.608422	1.27334	1.23746		46	0.081225	0.093484	0.120851	0.133814	0.216102	0.215131	0.51526	0.527523	0.95245	0.932347		46	0.043837	0.048442	0.105503	0.104045	0.207255	0.208204	0.54126	0.544662	0.943361	0.916837		46	0.020824
46.2	0.068508	0.080191	0.08401	0.095669	0.180504	0.204354	0.513745	0.528041	1.14699	1.11856		46.2	0.072705	0.073692	0.094937	0.107557	0.213201	0.238214	0.597054	0.610578	1.27549	1.24056		46.2	0.082226	0.093852	0.121191	0.13434	0.217486	0.216002	0.517286	0.529339	0.954297	0.934496		46.2	0.04352	0.04865	0.105109	0.10447	0.209028	0.209044	0.543009	0.546471	0.944847	0.919053		46.2	0.020512
46.4	0.068594	0.080507	0.083612	0.096044	0.181015	0.205153	0.51618	0.529953	1.1496	1.12123		46.4	0.072221	0.073997	0.094631	0.10798	0.213718	0.239146	0.599248	0.612729	1.27758	1.24364		46.4	0.082471	0.094221	0.121506	0.134866	0.218277	0.216872	0.519833	0.531152	0.955766	0.936633		46.4	0.043574	0.048857	0.105444	0.104896	0.210039	0.209883	0.545226	0.548275	0.946375	0.921259		46.4	0.020535
46.6	0.070395	0.080823	0.083812	0.096419	0.182126	0.205951	0.518163	0.531861	1.15185	1.12387		46.6	0.073413	0.074301	0.095318	0.108403	0.214249	0.240077	0.601232	0.614877	1.28005	1.2467		46.6	0.081905	0.094588	0.122487	0.135392	0.218521	0.217741	0.521999	0.53296	0.957761	0.93876		46.6	0.043314	0.049065	0.10641	0.105321	0.210012	0.210721	0.547014	0.550076	0.948077	0.923455		46.6	0.020475
46.8	0.071	0.081138	0.08513	0.096794	0.183887	0.206748	0.520123	0.533767	1.15538	1.12651		46.8	0.074206	0.074605	0.09647	0.108826	0.215587	0.241008	0.602558	0.617021	1.28228	1.24976		46.8	0.082773	0.094956	0.123311	0.135917	0.2192	0.218611	0.524108	0.534766	0.959376	0.940877		46.8	0.04383	0.049272	0.106098	0.105745	0.211328	0.211559	0.548849	0.551872	0.949966	0.925641		46.8	0.020595
47	0.070625	0.081454	0.08509	0.097169	0.183792	0.207544	0.52169	0.535669	1.15786	1.12914		47	0.074208	0.074909	0.09623	0.109248	0.215207	0.241937	0.605718	0.619162	1.28498	1.2528		47	0.082672	0.095323	0.123701	0.136442	0.220418	0.219479	0.525965	0.536568	0.960969	0.942982		47	0.044145	0.04948	0.107051	0.10617	0.212717	0.212396	0.549732	0.553664	0.950822	0.927817		47	0.020364
47.2	0.071516	0.081769	0.085943	0.097543	0.18556	0.20834	0.524338	0.537569	1.16092	1.13175		47.2	0.074709	0.075213	0.096634	0.10967	0.216093	0.242866	0.607418	0.621299	1.28841	1.25582		47.2	0.082988	0.09569	0.124495	0.136966	0.220951	0.220347	0.527926	0.538366	0.963106	0.945077		47.2	0.044284	0.049687	0.10749	0.106594	0.213689	0.213233	0.551341	0.555453	0.952624	0.929982		47.2	0.019737
47.4	0.070997	0.082083	0.085724	0.097917	0.186698	0.209135	0.526054	0.539466	1.16357	1.13435		47.4	0.074904	0.075517	0.096712	0.110092	0.217268	0.243794	0.609666	0.623432	1.29066	1.25884		47.4	0.083025	0.096056	0.125582	0.13749	0.221988	0.221215	0.529441	0.540161	0.964741	0.947162		47.4	0.044425	0.049895	0.108059	0.107018	0.214578	0.214069	0.551823	0.557237	0.954407	0.932137		47.4	0.019909
47.6	0.071211	0.082398	0.085631	0.098291	0.186337	0.20993	0.528404	0.541361	1.16573	1.13694		47.6	0.075427	0.075821	0.09593	0.110513	0.216912	0.244721	0.611747	0.625561	1.29325	1.26184		47.6	0.083285	0.096423	0.126672	0.138013	0.223183	0.222082	0.531271	0.541952	0.96653	0.949236		47.6	0.044532	0.050102	0.108786	0.107442	0.215624	0.214905	0.553705	0.559017	0.956605	0.934283		47.6	0.020001
47.8	0.071978	0.082712	0.086084	0.098665	0.187806	0.210724	0.529697	0.543252	1.16789	1.13951		47.8	0.075973	0.076124	0.096815	0.110934	0.218337	0.245647	0.613497	0.627687	1.29555	1.26482		47.8	0.083776	0.096789	0.127344	0.138536	0.224296	0.222948	0.533553	0.54374	0.967346	0.9513		47.8	0.045359	0.050309	0.10833	0.107865	0.216135	0.21574	0.555669	0.560794	0.958137	0.936418		47.8	0.020386
48	0.071818	0.083026	0.08716	0.099038	0.189365	0.211517	0.5316	0.54514	1.17064	1.14208		48	0.075689	0.076428	0.097324	0.111355	0.220176	0.246573	0.615018	0.629809	1.29852	1.2678		48	0.08426	0.097154	0.127479	0.139059	0.225383	0.223814	0.535494	0.545524	0.969307	0.953353		48	0.046189	0.050517	0.108696	0.108289	0.21698	0.216574	0.5576	0.562566	0.960054	0.938543		48	0.019255
48.2	0.07204	0.08334	0.086011	0.099411	0.18926	0.212309	0.533581	0.547026	1.1726	1.14463		48.2	0.076062	0.076731	0.096629	0.111776	0.220249	0.247497	0.618159	0.631928	1.30099	1.27076		48.2	0.084755	0.09752	0.127238	0.139581	0.225782	0.22468	0.537278	0.547305	0.97095	0.955397		48.2	0.046759	0.050724	0.108724	0.108712	0.217805	0.217408	0.559133	0.564335	0.961948	0.940659		48.2	0.019334
48.4	0.073646	0.083653	0.087649	0.099783	0.191051	0.213101	0.535724	0.548909	1.17492	1.14717		48.4	0.077467	0.077034	0.098114	0.112196	0.221938	0.248421	0.619946	0.634043	1.30384	1.27371		48.4	0.084221	0.097885	0.12775	0.140103	0.226777	0.225545	0.539213	0.549082	0.973177	0.95743		48.4	0.046674	0.050931	0.109209	0.109135	0.218061	0.218242	0.561052	0.566099	0.963589	0.942764		48.4	0.019217
48.6	0.07331	0.083966	0.087372	0.100155	0.191523	0.213892	0.537544	0.550789	1.1773	1.14969		48.6	0.077148	0.077337	0.098868	0.112615	0.223531	0.249344	0.622451	0.636154	1.30609	1.27664		48.6	0.084875	0.098249	0.128346	0.140624	0.227251	0.226409	0.540532	0.550856	0.974743	0.959452		48.6	0.046884	0.051139	0.10922	0.109557	0.218511	0.219075	0.562761	0.56786	0.965144	0.94486		48.6	0.019306
48.8	0.073472	0.084279	0.08776	0.100527	0.191881	0.214682	0.539693	0.552666	1.17944	1.15221		48.8	0.077323	0.07764	0.098807	0.113035	0.224549	0.250267	0.624991	0.638262	1.30924	1.27956		48.8	0.085222	0.098614	0.128476	0.141145	0.228013	0.227273	0.541948	0.552627	0.976387	0.961465		48.8	0.04693	0.051346	0.109586	0.10998	0.219033	0.219907	0.564269	0.569616	0.966709	0.946946		48.8	0.019711
49	0.074033	0.084592	0.087691	0.100899	0.193212	0.215472	0.541744	0.554541	1.18104	1.15471		49	0.077779	0.077943	0.100435	0.113454	0.22584	0.251188	0.627812	0.640366	1.31141	1.28247		49	0.085485	0.098978	0.128528	0.141665	0.229336	0.228136	0.542939	0.554394	0.978348	0.963468		49	0.047036	0.051553	0.10944	0.110402	0.219654	0.220739	0.566249	0.571369	0.968793	0.949022		49	0.01922
49.2	0.07309	0.084904	0.08777	0.10127	0.193196	0.216261	0.543768	0.556412	1.18322	1.1572		49.2	0.07736	0.078246	0.100008	0.113872	0.227243	0.252109	0.629813	0.642466	1.31367	1.28537		49.2	0.086651	0.099342	0.12913	0.142185	0.230845	0.228999	0.544053	0.556157	0.980096	0.96546		49.2	0.047523	0.05176	0.109396	0.110824	0.22067	0.22157	0.567718	0.573118	0.97055	0.951089		49.2	0.019251
49.4	0.073848	0.085217	0.087377	0.101641	0.192937	0.217049	0.545162	0.558281	1.18416	1.15968		49.4	0.077817	0.078548	0.100815	0.114291	0.227259	0.253029	0.633137	0.644563	1.31491	1.28825		49.4	0.08685	0.099705	0.128759	0.142704	0.231743	0.229861	0.546033	0.557918	0.982399	0.967443		49.4	0.047393	0.051968	0.109403	0.111246	0.221412	0.222401	0.570159	0.574863	0.972315	0.953146		49.4	0.019669
49.6	0.074111	0.085529	0.087974	0.102011	0.194156	0.217837	0.547514	0.560147	1.18639	1.16215		49.6	0.077668	0.078851	0.102113	0.114709	0.229253	0.253948	0.635053	0.646656	1.3173	1.29112		49.6	0.086422	0.100069	0.129546	0.143223	0.232791	0.230723	0.547519	0.559674	0.984517	0.969415		49.6	0.047665	0.052175	0.109969	0.111668	0.222017	0.223231	0.572157	0.576604	0.973968	0.955193		49.6	0.020168
49.8	0.072838	0.08584	0.087241	0.102382	0.193564	0.218624	0.548951	0.56201	1.18783	1.16461		49.8	0.077021	0.079153	0.102	0.115126	0.229163	0.254867	0.638085	0.648746	1.31903	1.29398		49.8	0.087302	0.100431	0.130048	0.143742	0.234109	0.231584	0.548766	0.561428	0.985885	0.971378		49.8	0.048187	0.052382	0.110866	0.112089	0.223239	0.224061	0.573698	0.578341	0.974965	0.957231		49.8	0.020423
50	0.073601	0.086152	0.088248	0.102752	0.194439	0.21941	0.551212	0.563871	1.18933	1.16705		50	0.077349	0.079456	0.10306	0.115544	0.229823	0.255784	0.640109	0.650832	1.32168	1.29682		50	0.087717	0.100794	0.130394	0.14426	0.235345	0.232445	0.551162	0.563178	0.987288	0.973331		50	0.04798	0.052589	0.111507	0.11251	0.224453	0.22489	0.576275	0.580074	0.975908	0.95926		50	0.021291
50.2	0.073566	0.086463	0.088444	0.103122	0.195535	0.220196	0.553757	0.565728	1.1915	1.16949		50.2	0.077211	0.079758	0.104162	0.115961	0.230359	0.256701	0.642065	0.652915	1.3234	1.29966		50.2	0.088588	0.101156	0.131365	0.144777	0.236533	0.233305	0.553234	0.564924	0.9887	0.975274		50.2	0.048258	0.052796	0.112221	0.112931	0.225922	0.225719	0.578476	0.581803	0.977166	0.961278		50.2	0.021408
50.4	0.072855	0.086774	0.087863	0.103491	0.195668	0.220981	0.555543	0.567583	1.19342	1.17191		50.4	0.077201	0.08006	0.103357	0.116377	0.229668	0.257617	0.64385	0.654994	1.32494	1.30248		50.4	0.089405	0.101518	0.131624	0.145295	0.237048	0.234165	0.555461	0.566667	0.990477	0.977207		50.4	0.048948	0.053003	0.112587	0.113352	0.226384	0.226547	0.581337	0.583529	0.97898	0.963288		50.4	0.021101
50.6	0.074433	0.087085	0.088864	0.10386	0.196915	0.221765	0.557699	0.569435	1.195	1.17432		50.6	0.078264	0.080362	0.104422	0.116794	0.230465	0.258532	0.646051	0.657069	1.32662	1.30528		50.6	0.090341	0.10188	0.132226	0.145811	0.237415	0.235024	0.557277	0.568407	0.992168	0.979131		50.6	0.049529	0.05321	0.11344	0.113772	0.227391	0.227375	0.582671	0.58525	0.980884	0.965288		50.6	0.021708
50.8	0.074803	0.087395	0.090613	0.104229	0.198127	0.222548	0.559546	0.571285	1.19762	1.17672		50.8	0.078432	0.080663	0.105457	0.11721	0.231157	0.259447	0.647547	0.659141	1.32872	1.30808		50.8	0.090607	0.102241	0.132794	0.146328	0.238481	0.235882	0.559529	0.570143	0.994362	0.981045		50.8	0.050053	0.053417	0.113578	0.114192	0.229078	0.228202	0.584639	0.586968	0.982437	0.967279		50.8	0.021766
51	0.07455	0.087705	0.09053	0.104597	0.197684	0.223331	0.561326	0.573131	1.19888	1.17911		51	0.078148	0.080965	0.10544	0.117625	0.230856	0.26036	0.650469	0.661209	1.33054	1.31086		51	0.09168	0.102603	0.13324	0.146844	0.239513	0.236741	0.56141	0.571876	0.996165	0.98295		51	0.050733	0.053624	0.114446	0.114612	0.230331	0.229028	0.586117	0.588682	0.984035	0.969261		51	0.022487
51.2	0.075396	0.088015	0.091999	0.104966	0.199913	0.224113	0.563349	0.574975	1.20069	1.18148		51.2	0.078615	0.081267	0.106026	0.118041	0.232422	0.261273	0.651464	0.663274	1.3329	1.31363		51.2	0.092486	0.102963	0.134326	0.147359	0.24047	0.237598	0.563726	0.573606	0.997813	0.984845		51.2	0.051262	0.053831	0.115685	0.115032	0.231424	0.229854	0.58793	0.590392	0.986045	0.971233		51.2	0.022336
51.4	0.075135	0.088325	0.091898	0.105333	0.200766	0.224895	0.565087	0.576816	1.20198	1.18385		51.4	0.078449	0.081568	0.106405	0.118455	0.233271	0.262185	0.653496	0.665335	1.33384	1.31639		51.4	0.092789	0.103324	0.13474	0.147874	0.24106	0.238455	0.565911	0.575332	0.99892	0.98673		51.4	0.051499	0.054038	0.115771	0.115452	0.231368	0.23068	0.589911	0.592098	0.987839	0.973196		51.4	0.023113
51.6	0.075151	0.088634	0.092738	0.105701	0.201301	0.225676	0.566826	0.578654	1.20314	1.1862		51.6	0.078586	0.081869	0.105893	0.11887	0.233074	0.263097	0.654849	0.667392	1.33556	1.31914		51.6	0.094246	0.103684	0.134879	0.148389	0.242001	0.239312	0.567795	0.577055	1.00094	0.988606		51.6	0.052374	0.054245	0.116004	0.115871	0.231842	0.231505	0.591254	0.593801	0.990412	0.97515		51.6	0.022937
51.8	0.076348	0.088944	0.094005	0.106068	0.203387	0.226456	0.568664	0.58049	1.20468	1.18854		51.8	0.079292	0.08217	0.106763	0.119284	0.235021	0.264007	0.656991	0.669447	1.33756	1.32187		51.8	0.09387	0.104044	0.134928	0.148903	0.242531	0.240167	0.5704	0.578774	1.00292	0.990473		51.8	0.052853	0.054452	0.115929	0.11629	0.232484	0.232329	0.593413	0.595499	0.992464	0.977095		51.8	0.023032
52	0.076686	0.089253	0.095057	0.106435	0.204573	0.227235	0.570285	0.582322	1.20665	1.19087		52	0.079541	0.082471	0.107134	0.119698	0.236387	0.264917	0.658496	0.671497	1.33994	1.32459		52	0.09432	0.104403	0.135531	0.149417	0.242964	0.241023	0.572386	0.58049	1.00443	0.99233		52	0.052827	0.054659	0.116463	0.116709	0.23318	0.233153	0.594815	0.597194	0.994514	0.979031		52	0.022256
52.2	0.076923	0.089561	0.094547	0.106802	0.204508	0.228014	0.572215	0.584152	1.20771	1.1932		52.2	0.079587	0.082772	0.106983	0.120112	0.236682	0.265826	0.661817	0.673544	1.34179	1.3273		52.2	0.094205	0.104763	0.135473	0.14993	0.242978	0.241878	0.574423	0.582203	1.00647	0.994178		52.2	0.053007	0.054866	0.116571	0.117128	0.233961	0.233976	0.596836	0.598885	0.995975	0.980958		52.2	0.022166
52.4	0.078967	0.08987	0.095915	0.107168	0.206734	0.228792	0.573747	0.585979	1.21	1.19551		52.4	0.080271	0.083073	0.108291	0.120525	0.238407	0.266734	0.663475	0.675588	1.34441	1.33		52.4	0.093115	0.105122	0.135971	0.150443	0.244117	0.242732	0.576706	0.583912	1.00795	0.996017		52.4	0.052025	0.055072	0.116637	0.117546	0.234778	0.234799	0.599015	0.600572	0.997081	0.982876		52.4	0.021659
52.6	0.078397	0.090178	0.096034	0.107534	0.206837	0.22957	0.575527	0.587804	1.21182	1.19781		52.6	0.079483	0.083374	0.108193	0.120938	0.239161	0.267641	0.665907	0.677628	1.34637	1.33269		52.6	0.093822	0.10548	0.136629	0.150955	0.245012	0.243586	0.578016	0.585618	1.00971	0.997846		52.6	0.051851	0.055279	0.117039	0.117965	0.235615	0.235621	0.600295	0.602256	0.998515	0.984784		52.6	0.021339
52.8	0.078986	0.090486	0.096004	0.1079	0.207385	0.230346	0.577602	0.589626	1.21357	1.20009		52.8	0.079668	0.083674	0.107878	0.121351	0.239479	0.268548	0.668466	0.679664	1.34886	1.33536		52.8	0.093866	0.105839	0.13666	0.151467	0.245706	0.244439	0.579106	0.587321	1.01147	0.999666		52.8	0.051553	0.055486	0.117221	0.118383	0.236778	0.236443	0.601447	0.603935	1.00022	0.986684		52.8	0.021035
53	0.079293	0.090794	0.096655	0.108266	0.208908	0.231123	0.58028	0.591445	1.21582	1.20237		53	0.080014	0.083975	0.108913	0.121763	0.241088	0.269454	0.671218	0.681697	1.35078	1.33803		53	0.094368	0.106197	0.137244	0.151979	0.246766	0.245292	0.58012	0.589021	1.013	1.00148		53	0.052016	0.055693	0.117737	0.1188	0.237525	0.237264	0.603809	0.605611	1.0015	0.988576		53	0.019767
53.2	0.078728	0.091101	0.096812	0.108631	0.208993	0.231898	0.582055	0.593261	1.21782	1.20464		53.2	0.079647	0.084275	0.108732	0.122175	0.241904	0.270359	0.672987	0.683727	1.35293	1.34068		53.2	0.094094	0.106555	0.138013	0.15249	0.247642	0.246145	0.581072	0.590717	1.01492	1.00328		53.2	0.052041	0.055899	0.118439	0.119218	0.238202	0.238085	0.605662	0.607284	1.0026	0.990458		53.2	0.019357
53.4	0.078707	0.091409	0.096741	0.108996	0.209056	0.232673	0.584107	0.595075	1.21941	1.20689		53.4	0.080133	0.084575	0.109741	0.122587	0.241813	0.271263	0.676265	0.685753	1.3549	1.34332		53.4	0.094177	0.106912	0.138504	0.153	0.248912	0.246996	0.582988	0.59241	1.017	1.00507		53.4	0.051908	0.056106	0.119826	0.119635	0.239358	0.238905	0.607398	0.608952	1.0035	0.992332		53.4	0.018683
53.6	0.079138	0.091716	0.097838	0.10936	0.210567	0.233447	0.586007	0.596886	1.22216	1.20914		53.6	0.080721	0.084875	0.111083	0.122998	0.243532	0.272167	0.677698	0.687775	1.35777	1.34594		53.6	0.094733	0.107269	0.139282	0.153511	0.250402	0.247848	0.58511	0.594099	1.01863	1.00686		53.6	0.052422	0.056313	0.120264	0.120053	0.239957	0.239725	0.609954	0.610617	1.00457	0.994196		53.6	0.0188
53.8	0.078601	0.092022	0.097631	0.109724	0.210249	0.23422	0.588186	0.598694	1.22452	1.21137		53.8	0.081358	0.085175	0.110426	0.123409	0.243266	0.273069	0.680936	0.689794	1.35993	1.34856		53.8	0.095101	0.107626	0.139985	0.15402	0.25127	0.248698	0.586384	0.595786	1.0196	1.00863		53.8	0.052466	0.056519	0.121195	0.120469	0.241419	0.240544	0.611209	0.612278	1.00451	0.996053		53.8	0.018084
54	0.079583	0.092329	0.098488	0.110088	0.211644	0.234993	0.590007	0.600499	1.22647	1.2136		54	0.082069	0.085475	0.11051	0.12382	0.24394	0.273971	0.682532	0.69181	1.3626	1.35116		54	0.09624	0.107983	0.140202	0.15453	0.251808	0.249548	0.587879	0.597469	1.02155	1.0104		54	0.053209	0.056726	0.121314	0.120886	0.24233	0.241362	0.612965	0.613935	1.0057	0.9979		54	0.017907
54.2	0.079975	0.092635	0.098397	0.110452	0.212515	0.235765	0.592647	0.602302	1.22862	1.21581		54.2	0.082935	0.085775	0.11026	0.12423	0.245332	0.274873	0.684981	0.693822	1.36387	1.35376		54.2	0.096553	0.108339	0.140944	0.155039	0.251597	0.250398	0.589579	0.599148	1.02291	1.01216		54.2	0.054156	0.056932	0.121655	0.121303	0.242481	0.24218	0.615002	0.615589	1.00707	0.999739		54.2	0.017877
54.4	0.079787	0.092941	0.098032	0.110815	0.212616	0.236536	0.593923	0.604102	1.23037	1.21801		54.4	0.082749	0.086075	0.109493	0.12464	0.24575	0.275773	0.68755	0.695831	1.36593	1.35634		54.4	0.097044	0.108695	0.141121	0.155547	0.252179	0.251247	0.591149	0.600825	1.02579	1.01391		54.4	0.054381	0.057139	0.121808	0.121719	0.242761	0.242998	0.616729	0.617239	1.00933	1.00157		54.4	0.017387
54.6	0.081884	0.093247	0.098981	0.111178	0.213249	0.237307	0.595855	0.605899	1.23188	1.22021		54.6	0.083706	0.086374	0.110368	0.12505	0.247163	0.276673	0.689577	0.697836	1.36797	1.35891		54.6	0.097311	0.109051	0.141409	0.156055	0.252503	0.252096	0.592926	0.602498	1.02692	1.01564		54.6	0.054643	0.057345	0.122262	0.122135	0.243998	0.243815	0.617907	0.618885	1.01036	1.00339		54.6	0.018389
54.8	0.081999	0.093552	0.099538	0.111541	0.214535	0.238077	0.597347	0.607694	1.23379	1.22239		54.8	0.083519	0.086673	0.110858	0.125459	0.248333	0.277571	0.691617	0.699838	1.36993	1.36147		54.8	0.097019	0.109406	0.142369	0.156563	0.2532	0.252944	0.594793	0.604168	1.02847	1.01738		54.8	0.055046	0.057552	0.122981	0.122551	0.24465	0.244631	0.619071	0.620527	1.01155	1.0052		54.8	0.018595
55	0.081978	0.093858	0.09947	0.111903	0.214508	0.238847	0.599091	0.609486	1.23453	1.22456		55	0.083192	0.086973	0.110288	0.125868	0.248438	0.27847	0.694231	0.701836	1.37146	1.36401		55	0.097996	0.109761	0.143074	0.15707	0.254022	0.253792	0.596476	0.605834	1.03053	1.0191		55	0.055423	0.057758	0.123012	0.122966	0.245254	0.245447	0.620926	0.622166	1.01396	1.00701		55	0.01894
55.2	0.083621	0.094163	0.09985	0.112266	0.216877	0.239615	0.600836	0.611275	1.23618	1.22672		55.2	0.084237	0.087272	0.110261	0.126277	0.250118	0.279367	0.695751	0.703831	1.37328	1.36655		55.2	0.098345	0.110116	0.14353	0.157577	0.254762	0.254639	0.597843	0.607498	1.03206	1.02081		55.2	0.055333	0.057965	0.123734	0.123382	0.245465	0.246263	0.621862	0.623801	1.01532	1.00881		55.2	0.01872
55.4	0.083952	0.094468	0.099909	0.112627	0.217606	0.240383	0.602411	0.613062	1.23738	1.22887		55.4	0.084655	0.087571	0.10992	0.126685	0.250892	0.280263	0.698217	0.705823	1.37418	1.36908		55.4	0.098444	0.11047	0.143754	0.158083	0.25541	0.255485	0.59912	0.609158	1.0336	1.02252		55.4	0.05589	0.058171	0.123498	0.123797	0.24507	0.247077	0.623607	0.625433	1.0174	1.01059		55.4	0.019574
55.6	0.084507	0.094772	0.099781	0.112989	0.217942	0.241151	0.603561	0.614846	1.23837	1.23102		55.6	0.084753	0.08787	0.109018	0.127093	0.251397	0.281159	0.700588	0.707811	1.37597	1.37159		55.6	0.098874	0.110825	0.144299	0.158589	0.256222	0.256331	0.600543	0.610815	1.03493	1.02421		55.6	0.05614	0.058378	0.123847	0.124212	0.245907	0.247892	0.624662	0.627061	1.01941	1.01237		55.6	0.019443
55.8	0.086039	0.095077	0.100481	0.11335	0.219111	0.241918	0.605184	0.616627	1.2394	1.23315		55.8	0.085012	0.088168	0.109375	0.127501	0.253125	0.282054	0.702522	0.709796	1.37791	1.37409		55.8	0.099383	0.111179	0.144759	0.159095	0.256929	0.257177	0.602786	0.612469	1.03623	1.0259		55.8	0.056597	0.058584	0.123985	0.124627	0.246987	0.248706	0.627006	0.628685	1.02125	1.01415		55.8	0.020325
56	0.086315	0.095381	0.100144	0.113711	0.219331	0.242684	0.606434	0.618405	1.24078	1.23527		56	0.08455	0.088467	0.109478	0.127908	0.25371	0.282948	0.704281	0.711777	1.37953	1.37658		56	0.099451	0.111532	0.14539	0.1596	0.25747	0.258022	0.604321	0.614119	1.03716	1.02758		56	0.056653	0.05879	0.124281	0.125041	0.247334	0.249519	0.62836	0.630306	1.02279	1.01591		56	0.02087
56.2	0.086406	0.095684	0.099883	0.114072	0.219245	0.243449	0.608469	0.620181	1.24132	1.23738		56.2	0.08397	0.088765	0.109671	0.128315	0.254272	0.283842	0.707115	0.713755	1.38059	1.37906		56.2	0.100162	0.111885	0.146121	0.160104	0.258569	0.258866	0.605983	0.615766	1.03929	1.02925		56.2	0.056537	0.058997	0.124838	0.125456	0.248735	0.250332	0.630192	0.631923	1.0246	1.01766		56.2	0.020995
56.4	0.087425	0.095988	0.10037	0.114432	0.220768	0.244214	0.60996	0.621955	1.24344	1.23948		56.4	0.08416	0.089064	0.11148	0.128722	0.255706	0.284735	0.708882	0.71573	1.38289	1.38153		56.4	0.100656	0.112238	0.146226	0.160608	0.259341	0.25971	0.607997	0.61741	1.04025	1.03092		56.4	0.056017	0.059203	0.124463	0.12587	0.249711	0.251144	0.632046	0.633536	1.02622	1.01941		56.4	0.021697
56.6	0.087086	0.096291	0.100777	0.114792	0.220517	0.244978	0.611901	0.623725	1.2447	1.24157		56.6	0.083701	0.089362	0.111492	0.129128	0.256246	0.285627	0.710839	0.717701	1.38456	1.38399		56.6	0.100701	0.112591	0.147279	0.161112	0.259771	0.260554	0.609728	0.619051	1.04226	1.03257		56.6	0.055988	0.059409	0.124891	0.126283	0.250001	0.251956	0.633204	0.635146	1.02787	1.02115		56.6	0.021787
56.8	0.087313	0.096594	0.100736	0.115152	0.221133	0.245741	0.613595	0.625493	1.24617	1.24365		56.8	0.084069	0.08966	0.112103	0.129534	0.256698	0.286518	0.713526	0.719668	1.3865	1.38644		56.8	0.100915	0.112944	0.147805	0.161616	0.260493	0.261397	0.611248	0.620689	1.04334	1.03422		56.8	0.056001	0.059615	0.124793	0.126697	0.250995	0.252767	0.635087	0.636752	1.02932	1.02288		56.8	0.021911
57	0.086971	0.096897	0.10259	0.115511	0.22218	0.246504	0.615952	0.627258	1.24788	1.24572		57	0.084339	0.089958	0.113574	0.12994	0.258517	0.287408	0.715017	0.721633	1.38828	1.38888		57	0.101493	0.113296	0.148281	0.162118	0.261528	0.262239	0.613352	0.622323	1.04457	1.03586		57	0.056561	0.059822	0.125	0.127111	0.251854	0.253577	0.637437	0.638354	1.02994	1.0246		57	0.022246
57.2	0.086317	0.0972	0.102328	0.11587	0.222701	0.247266	0.617318	0.629021	1.2494	1.24779		57.2	0.084817	0.090256	0.113594	0.130345	0.258662	0.288298	0.716595	0.723594	1.39052	1.39131		57.2	0.100902	0.113648	0.148795	0.162621	0.262052	0.263081	0.615355	0.623955	1.0462	1.03749		57.2	0.055926	0.060028	0.125082	0.127524	0.252754	0.254388	0.639361	0.639953	1.03116	1.02632		57.2	0.022452
57.4	0.086195	0.097502	0.103463	0.116229	0.223395	0.248028	0.619358	0.630781	1.25165	1.24984		57.4	0.085503	0.090554	0.114234	0.130751	0.258968	0.289187	0.718923	0.725551	1.39272	1.39372		57.4	0.101552	0.113999	0.148798	0.163123	0.262368	0.263923	0.617644	0.625583	1.0472	1.03911		57.4	0.056087	0.060234	0.12525	0.127937	0.253839	0.255197	0.641493	0.641549	1.03188	1.02802		57.4	0.022586
57.6	0.086979	0.097804	0.104355	0.116588	0.2246	0.248788	0.620742	0.632538	1.25432	1.25188		57.6	0.086173	0.090852	0.115295	0.131155	0.260364	0.290075	0.719775	0.727506	1.3949	1.39613		57.6	0.101995	0.11435	0.148823	0.163625	0.263633	0.264763	0.619704	0.627208	1.04853	1.04072		57.6	0.056645	0.06044	0.125145	0.128349	0.254588	0.256006	0.643981	0.643141	1.03271	1.02972		57.6	0.022396
57.8	0.086257	0.098106	0.104095	0.116946	0.224394	0.249548	0.622609	0.634293	1.25629	1.25391		57.8	0.086183	0.091149	0.114897	0.13156	0.259854	0.290962	0.722249	0.729457	1.39629	1.39852		57.8	0.101835	0.114701	0.149032	0.164126	0.263857	0.265604	0.621528	0.62883	1.04991	1.04233		57.8	0.056664	0.060646	0.125366	0.128762	0.255221	0.256815	0.645675	0.644729	1.03393	1.03141		57.8	0.022007
58	0.086188	0.098408	0.10444	0.117304	0.226306	0.250308	0.624354	0.636045	1.25758	1.25594		58	0.086328	0.091447	0.115557	0.131964	0.26081	0.291849	0.724338	0.731404	1.39864	1.40091		58	0.103286	0.115052	0.149388	0.164627	0.265132	0.266444	0.623287	0.630448	1.05175	1.04392		58	0.057535	0.060852	0.125903	0.129174	0.256381	0.257623	0.646732	0.646314	1.03559	1.0331		58	0.021955
58.2	0.086794	0.098709	0.105179	0.117662	0.226795	0.251067	0.626576	0.637795	1.25949	1.25795		58.2	0.086949	0.091744	0.116571	0.132368	0.262243	0.292735	0.726003	0.733348	1.40002	1.40328		58.2	0.103184	0.115402	0.149278	0.165127	0.2661	0.267283	0.625564	0.632064	1.05328	1.04551		58.2	0.057501	0.061058	0.126091	0.129587	0.256734	0.25843	0.648857	0.647895	1.03685	1.03477		58.2	0.022312
58.4	0.085671	0.099011	0.105218	0.118019	0.22649	0.251825	0.627903	0.639541	1.26169	1.25996		58.4	0.086368	0.092041	0.116888	0.132771	0.261837	0.29362	0.728339	0.735289	1.40271	1.40564		58.4	0.103502	0.115752	0.149017	0.165627	0.267131	0.268122	0.627478	0.633676	1.05467	1.0471		58.4	0.057692	0.061264	0.126156	0.129998	0.257602	0.259237	0.650174	0.649472	1.03786	1.03644		58.4	0.0214
58.6	0.086673	0.099312	0.106875	0.118376	0.227687	0.252582	0.630237	0.641286	1.2637	1.26195		58.6	0.087492	0.092338	0.118028	0.133174	0.262993	0.294504	0.729913	0.737227	1.40473	1.408		58.6	0.104225	0.116102	0.149351	0.166126	0.268437	0.26896	0.629286	0.635285	1.05519	1.04867		58.6	0.058269	0.06147	0.127012	0.13041	0.258514	0.260044	0.651464	0.651047	1.03882	1.0381		58.6	0.022193
58.8	0.086644	0.099612	0.106919	0.118733	0.228916	0.253339	0.632133	0.643027	1.26624	1.26394		58.8	0.0879	0.092635	0.118435	0.133577	0.264175	0.295388	0.731883	0.739161	1.40668	1.41034		58.8	0.104938	0.116452	0.149562	0.166625	0.269149	0.269798	0.630994	0.636891	1.05662	1.05024		58.8	0.058532	0.061676	0.127371	0.130822	0.258248	0.26085	0.652657	0.652617	1.0405	1.03975		58.8	0.02234
59	0.087117	0.099913	0.106909	0.119089	0.228567	0.254095	0.634418	0.644766	1.26796	1.26591		59	0.088383	0.092932	0.117594	0.133979	0.264047	0.29627	0.734057	0.741092	1.4081	1.41267		59	0.104849	0.116801	0.150133	0.167124	0.270561	0.270635	0.632452	0.638494	1.05869	1.05179		59	0.058601	0.061882	0.127686	0.131233	0.2589	0.261655	0.654895	0.654184	1.04218	1.04139		59	0.022194
59.2	0.088751	0.100213	0.107863	0.119446	0.230604	0.254851	0.636425	0.646503	1.27016	1.26788		59.2	0.090141	0.093229	0.11878	0.134381	0.265661	0.297152	0.736581	0.74302	1.41033	1.41499		59.2	0.106108	0.11715	0.150123	0.167622	0.27168	0.271472	0.634093	0.640094	1.05929	1.05334		59.2	0.059107	0.062088	0.128176	0.131644	0.259106	0.26246	0.656316	0.655748	1.04278	1.04303		59.2	0.022505
59.4	0.088941	0.100513	0.109079	0.119801	0.231079	0.255606	0.638755	0.648237	1.27194	1.26984		59.4	0.090543	0.093526	0.119117	0.134783	0.266424	0.298034	0.739117	0.744944	1.41203	1.4173		59.4	0.106729	0.117498	0.150906	0.16812	0.272857	0.272308	0.635443	0.641691	1.06116	1.05489		59.4	0.059968	0.062294	0.128818	0.132055	0.259838	0.263265	0.657366	0.657308	1.04475	1.04466		59.4	0.022735
59.6	0.089538	0.100813	0.108691	0.120157	0.230796	0.25636	0.640554	0.649968	1.27335	1.27178		59.6	0.090814	0.093822	0.118837	0.135185	0.266242	0.298914	0.742056	0.746865	1.41399	1.41961		59.6	0.107035	0.117847	0.151089	0.168617	0.273852	0.273144	0.636852	0.643284	1.06196	1.05642		59.6	0.059901	0.0625	0.129514	0.132465	0.26111	0.264069	0.658878	0.658865	1.04654	1.04628		59.6	0.022679
59.8	0.091237	0.101112	0.110782	0.120512	0.232586	0.257113	0.643147	0.651696	1.2745	1.27372		59.8	0.092396	0.094118	0.119779	0.135586	0.267847	0.299794	0.74385	0.748783	1.41556	1.4219		59.8	0.108722	0.118195	0.151788	0.169114	0.27473	0.273979	0.638689	0.644875	1.06315	1.05795		59.8	0.06131	0.062706	0.130229	0.132876	0.262286	0.264872	0.660275	0.660418	1.04759	1.04789		59.8	0.022294
60	0.091647	0.101411	0.111309	0.120867	0.232788	0.257866	0.645207	0.653422	1.27643	1.27565		60	0.092501	0.094415	0.120308	0.135987	0.268706	0.300673	0.74647	0.750697	1.41735	1.42418		60	0.108819	0.118542	0.153037	0.169611	0.275372	0.274814	0.640371	0.646462	1.06411	1.05947		60	0.061437	0.062912	0.131385	0.133286	0.262768	0.265675	0.662395	0.661967	1.04903	1.0495		60	0.022071
60.2	0.091999	0.10171	0.112071	0.121222	0.232982	0.258618	0.647344	0.655146	1.27797	1.27757		60.2	0.092885	0.094711	0.120762	0.136387	0.269534	0.301551	0.74918	0.752608	1.4193	1.42645		60.2	0.109612	0.11889	0.153838	0.170107	0.276322	0.275648	0.642493	0.648046	1.06606	1.06098		60.2	0.061832	0.063117	0.132328	0.133696	0.263845	0.266477	0.663734	0.663514	1.05072	1.0511		60.2	0.021849
60.4	0.093404	0.102009	0.112983	0.121576	0.234841	0.25937	0.649308	0.656867	1.28042	1.27948		60.4	0.0943	0.095007	0.122557	0.136787	0.271651	0.302429	0.751563	0.754516	1.42129	1.42871		60.4	0.109889	0.119237	0.153867	0.170603	0.277196	0.276482	0.644248	0.649628	1.06702	1.06248		60.4	0.062147	0.063323	0.132784	0.134106	0.264918	0.267279	0.665346	0.665056	1.05199	1.05269		60.4	0.022358
60.6	0.094138	0.102308	0.113177	0.121931	0.23476	0.260121	0.65132	0.658585	1.28146	1.28139		60.6	0.094805	0.095303	0.121426	0.137187	0.272412	0.303305	0.753488	0.756421	1.42242	1.43096		60.6	0.109207	0.119584	0.15454	0.171098	0.277468	0.277315	0.646281	0.651206	1.06859	1.06398		60.6	0.062047	0.063529	0.133248	0.134515	0.265364	0.26808	0.667113	0.666596	1.05297	1.05427		60.6	0.021662
60.8	0.09396	0.102606	0.11387	0.122284	0.235908	0.260871	0.653156	0.660301	1.28261	1.28328		60.8	0.095146	0.095599	0.121889	0.137587	0.27323	0.304181	0.756397	0.758322	1.42374	1.4332		60.8	0.109102	0.11993	0.155089	0.171593	0.278496	0.278148	0.648176	0.652781	1.06993	1.06547		60.8	0.062458	0.063735	0.133484	0.134924	0.266598	0.268881	0.66867	0.668131	1.05439	1.05585		60.8	0.021418
61	0.094657	0.102904	0.115222	0.122638	0.237394	0.261621	0.655316	0.662014	1.28479	1.28516		61	0.095838	0.095894	0.12247	0.137986	0.275187	0.305057	0.757573	0.76022	1.42554	1.43543		61	0.109326	0.120277	0.155397	0.172087	0.278872	0.27898	0.649826	0.654353	1.07091	1.06695		61	0.062745	0.06394	0.133861	0.135333	0.267428	0.269681	0.670155	0.669664	1.05541	1.05742		61	0.021651
61.2	0.093821	0.103202	0.113884	0.122991	0.237081	0.26237	0.656228	0.663724	1.28741	1.28704		61.2	0.095779	0.09619	0.121602	0.138385	0.275077	0.305931	0.759863	0.762115	1.42775	1.43765		61.2	0.10916	0.120623	0.156104	0.172581	0.279445	0.279812	0.651778	0.655922	1.07169	1.06842		61.2	0.061929	0.064146	0.134714	0.135742	0.268265	0.270481	0.672299	0.671193	1.05647	1.05898		61.2	0.020872
61.4	0.093684	0.1035	0.114455	0.123344	0.237265	0.263118	0.657396	0.665432	1.28886	1.28891		61.4	0.095497	0.096485	0.122382	0.138784	0.275575	0.306805	0.761018	0.764006	1.42927	1.43986		61.4	0.109245	0.120968	0.156413	0.173075	0.280632	0.280643	0.653292	0.657488	1.0724	1.06989		61.4	0.06253	0.064352	0.135013	0.136151	0.269388	0.27128	0.674151	0.672718	1.05739	1.06053		61.4	0.020591
61.6	0.094134	0.103797	0.113792	0.123697	0.23824	0.263866	0.658562	0.667138	1.29092	1.29077		61.6	0.095812	0.096781	0.123523	0.139182	0.276666	0.307678	0.76209	0.765894	1.43099	1.44207		61.6	0.110098	0.121314	0.157376	0.173568	0.282196	0.281474	0.654928	0.65905	1.07456	1.07135		61.6	0.062691	0.064557	0.136283	0.136559	0.271012	0.272079	0.675727	0.67424	1.05885	1.06208		61.6	0.01993
61.8	0.093158	0.104094	0.113072	0.124049	0.23783	0.264613	0.660066	0.668841	1.29208	1.29262		61.8	0.095822	0.097076	0.122865	0.13958	0.275813	0.30855	0.764089	0.76778	1.43189	1.44426		61.8	0.11001	0.121659	0.158579	0.174061	0.283137	0.282304	0.656918	0.66061	1.07618	1.0728		61.8	0.062685	0.064763	0.137729	0.136968	0.27193	0.272877	0.677756	0.675759	1.06064	1.06362		61.8	0.020689
62	0.092838	0.104391	0.112407	0.124401	0.239288	0.265359	0.661588	0.670541	1.29356	1.29446		62	0.096264	0.097371	0.123322	0.139977	0.277171	0.309422	0.765644	0.769661	1.43381	1.44644		62	0.11067	0.122004	0.158987	0.174553	0.284479	0.283133	0.658309	0.662167	1.07795	1.07425		62	0.063282	0.064968	0.138613	0.137376	0.273649	0.273675	0.678732	0.677274	1.06194	1.06515		62	0.020457
62.2	0.093489	0.104688	0.112193	0.124753	0.238999	0.266105	0.663073	0.672239	1.29516	1.29629		62.2	0.096431	0.097666	0.123863	0.140375	0.278122	0.310292	0.766373	0.77154	1.43454	1.44861		62.2	0.111393	0.122348	0.158892	0.175045	0.285936	0.283962	0.660048	0.663721	1.0795	1.07569		62.2	0.063642	0.065174	0.138834	0.137783	0.275224	0.274472	0.680436	0.678786	1.06287	1.06668		62.2	0.021125
62.4	0.09204	0.104984	0.11074	0.125104	0.238707	0.26685	0.664274	0.673934	1.29662	1.29811		62.4	0.096035	0.097961	0.123416	0.140772	0.277908	0.311162	0.768589	0.773415	1.43644	1.45078		62.4	0.111306	0.122693	0.159373	0.175537	0.286171	0.284791	0.661153	0.665271	1.08031	1.07712		62.4	0.063589	0.06538	0.139035	0.138191	0.275872	0.275269	0.681936	0.680295	1.06356	1.0682		62.4	0.020936
62.6	0.093259	0.10528	0.11108	0.125456	0.23934	0.267595	0.666214	0.675627	1.2981	1.29992		62.6	0.096644	0.098255	0.123822	0.141168	0.27941	0.312032	0.769845	0.775287	1.43787	1.45293		62.6	0.111537	0.123037	0.160062	0.176028	0.28757	0.285619	0.662403	0.666819	1.08149	1.07854		62.6	0.06331	0.065585	0.139573	0.138598	0.277196	0.276065	0.683619	0.6818	1.06474	1.06971		62.6	0.021889
62.8	0.092927	0.105576	0.110026	0.125807	0.239827	0.268338	0.667558	0.677317	1.29993	1.30173		62.8	0.09646	0.09855	0.123997	0.141565	0.280288	0.3129	0.771401	0.777156	1.43938	1.45508		62.8	0.111781	0.12338	0.160239	0.176518	0.288101	0.286447	0.663915	0.668364	1.08236	1.07995		62.8	0.063476	0.065791	0.139459	0.139006	0.277609	0.276861	0.685508	0.683302	1.0655	1.07121		62.8	0.022632
63	0.092444	0.105872	0.110095	0.126157	0.239542	0.269082	0.669771	0.679004	1.30126	1.30353		63	0.096123	0.098844	0.12402	0.141961	0.279922	0.313768	0.773628	0.779022	1.44085	1.45721		63	0.111024	0.123724	0.160671	0.177008	0.288536	0.287274	0.665275	0.669905	1.08414	1.08136		63	0.063022	0.065996	0.139604	0.139412	0.278136	0.277656	0.686957	0.6848	1.06633	1.07271		63	0.022823
63.2	0.09357	0.106167	0.111229	0.126507	0.242277	0.269824	0.671424	0.680689	1.30314	1.30532		63.2	0.096866	0.099139	0.125679	0.142356	0.282098	0.314635	0.775611	0.780885	1.44331	1.45934		63.2	0.111595	0.124067	0.160761	0.177498	0.289139	0.2881	0.666725	0.671444	1.08449	1.08277		63.2	0.063382	0.066201	0.139335	0.139819	0.278624	0.27845	0.688131	0.686296	1.06713	1.0742		63.2	0.023017
63.4	0.093473	0.106462	0.111814	0.126857	0.242408	0.270566	0.673653	0.682372	1.30414	1.3071		63.4	0.096718	0.099433	0.125445	0.142752	0.282627	0.315501	0.777461	0.782744	1.44414	1.46145		63.4	0.111253	0.12441	0.161787	0.177988	0.289649	0.288927	0.66809	0.672979	1.08536	1.08416		63.4	0.063217	0.066407	0.140332	0.140226	0.279204	0.279244	0.689416	0.687787	1.06824	1.07569		63.4	0.023515
63.6	0.093484	0.106757	0.111416	0.127207	0.243096	0.271307	0.675431	0.684052	1.30474	1.30887		63.6	0.097172	0.099727	0.125485	0.143147	0.28282	0.316367	0.780485	0.7846	1.4454	1.46356		63.6	0.110961	0.124752	0.161989	0.178477	0.290168	0.289752	0.669733	0.674512	1.08574	1.08555		63.6	0.062993	0.066612	0.140488	0.140632	0.28022	0.280038	0.691184	0.689276	1.06963	1.07716		63.6	0.023668
63.8	0.094658	0.107052	0.113663	0.127557	0.245165	0.272048	0.677607	0.68573	1.30609	1.31063		63.8	0.098177	0.100021	0.126592	0.143542	0.285303	0.317231	0.781851	0.786453	1.44728	1.46565		63.8	0.111726	0.125094	0.162561	0.178965	0.29044	0.290577	0.67125	0.676042	1.08653	1.08693		63.8	0.063448	0.066817	0.140496	0.141038	0.280924	0.280831	0.692303	0.690761	1.07013	1.07863		63.8	0.02314
64	0.094841	0.107347	0.113591	0.127906	0.245478	0.272788	0.679	0.687405	1.30807	1.31239		64	0.097836	0.100315	0.127073	0.143936	0.28632	0.318095	0.784253	0.788303	1.44911	1.46774		64	0.112404	0.125436	0.16356	0.179453	0.29101	0.291402	0.673431	0.677568	1.08781	1.08831		64	0.063063	0.067023	0.141527	0.141444	0.281583	0.281624	0.694642	0.692243	1.07151	1.08009		64	0.022948
64.2	0.095051	0.107641	0.114501	0.128255	0.2466	0.273527	0.681459	0.689077	1.30937	1.31414		64.2	0.098593	0.100609	0.127188	0.14433	0.287616	0.318959	0.786649	0.790149	1.45084	1.46982		64.2	0.112515	0.125778	0.164154	0.179941	0.291404	0.292226	0.674884	0.679092	1.08917	1.08967		64.2	0.06322	0.067228	0.142335	0.14185	0.281522	0.282416	0.696114	0.693721	1.07275	1.08155		64.2	0.022758
64.4	0.09624	0.107935	0.115176	0.128603	0.249035	0.274266	0.683927	0.690747	1.31132	1.31588		64.4	0.099679	0.100903	0.128365	0.144724	0.28964	0.319821	0.789401	0.791993	1.45232	1.47189		64.4	0.113065	0.126119	0.164656	0.180429	0.292211	0.293049	0.675961	0.680613	1.0897	1.09103		64.4	0.063224	0.067433	0.142703	0.142255	0.282145	0.283207	0.69724	0.695196	1.07333	1.083		64.4	0.022851
64.6	0.095646	0.108229	0.115449	0.128952	0.248785	0.275004	0.68635	0.692415	1.3129	1.31761		64.6	0.099435	0.101196	0.127438	0.145117	0.29003	0.320683	0.791716	0.793833	1.45424	1.47395		64.6	0.11391	0.126461	0.164835	0.180915	0.292306	0.293872	0.678256	0.682131	1.09054	1.09239		64.6	0.063168	0.067639	0.142114	0.14266	0.282002	0.283998	0.699348	0.696668	1.07411	1.08444		64.6	0.022418
64.8	0.095193	0.108522	0.116045	0.1293	0.250067	0.275741	0.688357	0.69408	1.31425	1.31933		64.8	0.099762	0.101489	0.12845	0.145511	0.290738	0.321544	0.794564	0.79567	1.45631	1.476		64.8	0.113963	0.126801	0.165577	0.181402	0.292899	0.294695	0.679696	0.683645	1.09232	1.09373		64.8	0.062709	0.067844	0.142233	0.143065	0.281546	0.284789	0.700325	0.698137	1.07563	1.08588		64.8	0.021756
65	0.095973	0.108816	0.116844	0.129647	0.251218	0.276478	0.690261	0.695742	1.31687	1.32104		65	0.100913	0.101783	0.129227	0.145903	0.292772	0.322405	0.795617	0.797504	1.4584	1.47805		65	0.115146	0.127142	0.165518	0.181888	0.293801	0.295517	0.681437	0.685157	1.09279	1.09507		65	0.062705	0.068049	0.142253	0.14347	0.28206	0.285579	0.701761	0.699602	1.07669	1.08731		65	0.021899
65.2	0.094611	0.109109	0.116282	0.129995	0.250521	0.277214	0.691992	0.697402	1.31847	1.32275		65.2	0.100804	0.102076	0.129187	0.146296	0.292503	0.323264	0.798716	0.799335	1.46093	1.48008		65.2	0.115935	0.127482	0.166045	0.182374	0.295066	0.296339	0.683778	0.686666	1.09457	1.09641		65.2	0.062574	0.068254	0.142751	0.143875	0.282488	0.286368	0.703959	0.701064	1.07842	1.08873		65.2	0.021653
65.4	0.095075	0.109402	0.116954	0.130342	0.251722	0.277949	0.69388	0.69906	1.31943	1.32445		65.4	0.101248	0.102369	0.130054	0.146688	0.293317	0.324123	0.800379	0.801162	1.46257	1.4821		65.4	0.115995	0.127822	0.166598	0.182859	0.296146	0.29716	0.685361	0.688172	1.09654	1.09773		65.4	0.062854	0.068459	0.143481	0.144279	0.283519	0.287157	0.705569	0.702523	1.07984	1.09014		65.4	0.021546
65.6	0.095503	0.109694	0.117107	0.130689	0.252808	0.278684	0.695612	0.700715	1.32101	1.32614		65.6	0.102112	0.102662	0.131198	0.14708	0.294758	0.324981	0.802856	0.802987	1.46445	1.48412		65.6	0.117277	0.128162	0.166806	0.183344	0.297203	0.29798	0.687518	0.689675	1.0984	1.09905		65.6	0.063122	0.068664	0.144111	0.144683	0.284708	0.287946	0.70719	0.703978	1.08153	1.09155		65.6	0.021345
65.8	0.094453	0.109987	0.116544	0.131035	0.25217	0.279418	0.697396	0.702367	1.32156	1.32782		65.8	0.101892	0.102955	0.130148	0.147472	0.2943	0.325838	0.805035	0.804808	1.46537	1.48613		65.8	0.117248	0.128501	0.167487	0.183828	0.297954	0.2988	0.689443	0.691175	1.10003	1.10037		65.8	0.063667	0.068869	0.144916	0.145087	0.2851	0.288734	0.709008	0.705431	1.08298	1.09296		65.8	0.021459
66	0.094734	0.110279	0.115716	0.131382	0.253497	0.280152	0.699439	0.704017	1.32253	1.3295		66	0.101499	0.103248	0.130931	0.147863	0.295799	0.326695	0.807133	0.806627	1.46687	1.48812		66	0.117989	0.12884	0.166894	0.184312	0.299137	0.29962	0.691032	0.692673	1.10122	1.10167		66	0.064508	0.069074	0.144229	0.145491	0.286473	0.289521	0.710608	0.70688	1.08399	1.09435		66	0.020685
66.2	0.095556	0.110571	0.116208	0.131728	0.254086	0.280885	0.70147	0.705665	1.32309	1.33116		66.2	0.100912	0.10354	0.131095	0.148254	0.296964	0.327551	0.808824	0.808442	1.46776	1.49011		66.2	0.118614	0.129179	0.167055	0.184796	0.300227	0.300439	0.692648	0.694167	1.10277	1.10297		66.2	0.065146	0.069279	0.144261	0.145894	0.288097	0.290308	0.711658	0.708325	1.08488	1.09574		66.2	0.021504
66.4	0.095665	0.110863	0.115533	0.132073	0.254144	0.281617	0.70278	0.70731	1.32367	1.33282		66.4	0.100548	0.103833	0.130987	0.148644	0.296201	0.328406	0.811762	0.810254	1.46931	1.49209		66.4	0.118188	0.129518	0.166838	0.185279	0.300706	0.301257	0.694094	0.695658	1.10417	1.10427		66.4	0.064959	0.069484	0.144386	0.146298	0.288261	0.291094	0.713379	0.709768	1.0863	1.09713		66.4	0.021342
66.6	0.096453	0.111154	0.116062	0.132419	0.255554	0.282349	0.704061	0.708953	1.32445	1.33447		66.6	0.100996	0.104125	0.131961	0.149035	0.297919	0.329261	0.813002	0.812063	1.47078	1.49406		66.6	0.118379	0.129856	0.166783	0.185762	0.301245	0.302075	0.695404	0.697147	1.10544	1.10556		66.6	0.066119	0.069689	0.144348	0.146701	0.289258	0.29188	0.714548	0.711207	1.0875	1.0985		66.6	0.021534
66.8	0.096814	0.111445	0.115468	0.132764	0.256282	0.28308	0.705679	0.710593	1.32551	1.33611		66.8	0.100739	0.104417	0.132141	0.149425	0.297786	0.330114	0.814853	0.813868	1.4724	1.49603		66.8	0.118474	0.130194	0.166872	0.186244	0.301883	0.302893	0.696608	0.698632	1.10663	1.10684		66.8	0.066647	0.069894	0.144197	0.147104	0.289886	0.292666	0.715626	0.712643	1.08851	1.09987		66.8	0.022575
67	0.096462	0.111736	0.115978	0.133109	0.256485	0.28381	0.707144	0.712231	1.32581	1.33775		67	0.100372	0.104709	0.132159	0.149814	0.297987	0.330967	0.816974	0.815671	1.47346	1.49798		67	0.11814	0.130532	0.166801	0.186726	0.302044	0.30371	0.698155	0.700115	1.10744	1.10811		67	0.06662	0.070099	0.143771	0.147506	0.290186	0.293451	0.716856	0.714076	1.08943	1.10124		67	0.022561
67.2	0.097929	0.112027	0.116193	0.133453	0.258476	0.28454	0.708569	0.713866	1.32702	1.33938		67.2	0.100742	0.105001	0.133069	0.150204	0.30009	0.33182	0.818574	0.817471	1.47536	1.49993		67.2	0.118016	0.130869	0.167255	0.187208	0.302993	0.304526	0.700028	0.701595	1.10695	1.10938		67.2	0.067649	0.070304	0.143689	0.147909	0.291778	0.294235	0.718089	0.715506	1.0901	1.10259		67.2	0.022697
67.4	0.09792	0.112318	0.11614	0.133797	0.258089	0.285269	0.710216	0.715499	1.3272	1.341		67.4	0.100819	0.105293	0.132746	0.150593	0.300518	0.332671	0.820216	0.819267	1.47592	1.50186		67.4	0.119038	0.131206	0.167334	0.187689	0.303585	0.305342	0.702295	0.703072	1.10718	1.11064		67.4	0.06777	0.070509	0.143851	0.148311	0.293128	0.295019	0.719916	0.716932	1.09073	1.10394		67.4	0.023328
67.6	0.097646	0.112608	0.11592	0.134141	0.258598	0.285997	0.711906	0.717129	1.32805	1.34261		67.6	0.100567	0.105585	0.133178	0.150982	0.300752	0.333522	0.822911	0.821061	1.47795	1.50379		67.6	0.118343	0.131543	0.16777	0.18817	0.303613	0.306158	0.703601	0.704546	1.10847	1.1119		67.6	0.06778	0.070714	0.144492	0.148713	0.2936	0.295802	0.72124	0.718356	1.09254	1.10529		67.6	0.02367
67.8	0.099048	0.112898	0.117089	0.134485	0.260009	0.286725	0.712979	0.718757	1.32992	1.34421		67.8	0.101271	0.105877	0.134133	0.15137	0.302905	0.334372	0.823297	0.822851	1.47958	1.50571		67.8	0.11891	0.131879	0.16795	0.18865	0.304546	0.306973	0.704863	0.706017	1.10872	1.11314		67.8	0.068343	0.070919	0.14414	0.149115	0.29457	0.296585	0.722585	0.719776	1.09285	1.10663		67.8	0.02374
68	0.09905	0.113188	0.116956	0.134829	0.260094	0.287453	0.714973	0.720383	1.33095	1.34581		68	0.101494	0.106168	0.134438	0.151758	0.303476	0.335221	0.82576	0.824638	1.48093	1.50762		68	0.119737	0.132216	0.168981	0.18913	0.304722	0.307788	0.70622	0.707485	1.10939	1.11439		68	0.068597	0.071124	0.145057	0.149516	0.294982	0.297368	0.724072	0.721192	1.09298	1.10796		68	0.024376
68.2	0.098911	0.113477	0.117704	0.135172	0.261347	0.288179	0.71704	0.722006	1.33208	1.3474		68.2	0.102206	0.10646	0.134545	0.152146	0.304453	0.33607	0.827602	0.826423	1.48261	1.50953		68.2	0.119424	0.132552	0.170184	0.18961	0.305351	0.308602	0.707451	0.708951	1.10967	1.11562		68.2	0.068912	0.071328	0.145908	0.149918	0.295397	0.29815	0.725521	0.722606	1.0936	1.10929		68.2	0.02471
68.4	0.099186	0.113767	0.118276	0.135515	0.262525	0.288905	0.718859	0.723626	1.33432	1.34898		68.4	0.102959	0.106751	0.135993	0.152533	0.305822	0.336918	0.828794	0.828204	1.48457	1.51142		68.4	0.119499	0.132888	0.170662	0.190089	0.305965	0.309415	0.709645	0.710413	1.11073	1.11685		68.4	0.069014	0.071533	0.145948	0.150319	0.296696	0.298931	0.727206	0.724017	1.09411	1.11061		68.4	0.025304
68.6	0.099106	0.114056	0.117886	0.135857	0.261922	0.28963	0.720232	0.725245	1.33556	1.35056		68.6	0.10376	0.107042	0.135108	0.152921	0.306099	0.337765	0.829783	0.829982	1.48606	1.51331		68.6	0.120398	0.133223	0.171366	0.190567	0.306389	0.310228	0.711712	0.711873	1.11185	1.11808		68.6	0.068542	0.071738	0.146155	0.15072	0.297226	0.299712	0.729557	0.725424	1.09509	1.11192		68.6	0.025939
68.8	0.099477	0.114345	0.118414	0.136199	0.263073	0.290355	0.721565	0.72686	1.33649	1.35212		68.8	0.104899	0.107333	0.136013	0.153308	0.306558	0.338611	0.831407	0.831757	1.4881	1.51519		68.8	0.120451	0.133558	0.172113	0.191046	0.307145	0.311041	0.713341	0.71333	1.11289	1.1193		68.8	0.068293	0.071943	0.147216	0.151121	0.297588	0.300492	0.731287	0.726829	1.09631	1.11323		68.8	0.025789
69	0.100534	0.114634	0.119396	0.136541	0.264538	0.291079	0.722679	0.728474	1.33879	1.35368		69	0.105977	0.107624	0.136604	0.153694	0.308301	0.339457	0.831848	0.833529	1.48959	1.51706		69	0.120954	0.133893	0.173218	0.191524	0.308421	0.311853	0.714651	0.714784	1.11343	1.12051		69	0.068867	0.072147	0.148251	0.151521	0.298804	0.301272	0.732782	0.72823	1.0977	1.11453		69	0.026408
69.2	0.099625	0.114922	0.119608	0.136883	0.263857	0.291803	0.725026	0.730085	1.34032	1.35523		69.2	0.105842	0.107915	0.136674	0.15408	0.307531	0.340302	0.834852	0.835298	1.49186	1.51892		69.2	0.121576	0.134228	0.174131	0.192001	0.309407	0.312664	0.716241	0.716235	1.11477	1.12172		69.2	0.068848	0.072352	0.148897	0.151922	0.299759	0.302052	0.734859	0.729628	1.09873	1.11583		69.2	0.026048
69.4	0.10003	0.11521	0.120632	0.137225	0.265137	0.292525	0.726426	0.731693	1.34161	1.35678		69.4	0.106588	0.108206	0.137438	0.154466	0.308457	0.341146	0.835835	0.837064	1.493	1.52077		69.4	0.121497	0.134562	0.17535	0.192478	0.310087	0.313475	0.717657	0.717684	1.11577	1.12292		69.4	0.068975	0.072556	0.150174	0.152322	0.300542	0.30283	0.73588	0.731023	1.0999	1.11712		69.4	0.026457
69.6	0.10041	0.115498	0.121797	0.137566	0.266017	0.293248	0.72844	0.733299	1.34311	1.35832		69.6	0.106909	0.108497	0.138412	0.154852	0.309631	0.34199	0.837645	0.838827	1.49491	1.52262		69.6	0.122144	0.134896	0.176261	0.192955	0.311306	0.314286	0.719237	0.719129	1.11596	1.12411		69.6	0.069598	0.072761	0.150799	0.152722	0.301768	0.303609	0.737643	0.732414	1.10126	1.1184		69.6	0.026319
69.8	0.09958	0.115786	0.122041	0.137907	0.265703	0.293969	0.730753	0.734903	1.3437	1.35985		69.8	0.106282	0.108787	0.137888	0.155237	0.309114	0.342832	0.839432	0.840587	1.49605	1.52445		69.8	0.12278	0.13523	0.177258	0.193431	0.311841	0.315096	0.720755	0.720572	1.11732	1.1253		69.8	0.070148	0.072966	0.151656	0.153121	0.301992	0.304387	0.738875	0.733803	1.10233	1.11968		69.8	0.026217
70	0.100548	0.116073	0.122485	0.138247	0.266833	0.29469	0.732882	0.736505	1.34482	1.36137		70	0.106455	0.109078	0.138612	0.155622	0.310348	0.343674	0.841319	0.842344	1.49734	1.52628		70	0.123059	0.135563	0.178053	0.193907	0.313186	0.315905	0.721744	0.722012	1.11888	1.12648		70	0.070444	0.07317	0.151803	0.153521	0.302623	0.305164	0.74025	0.735188	1.10346	1.12095		70	0.026
70.2	0.101471	0.116361	0.123495	0.138587	0.268004	0.29541	0.734034	0.738103	1.34574	1.36289		70.2	0.10722	0.109368	0.138955	0.156007	0.311018	0.344516	0.842685	0.844097	1.49836	1.5281		70.2	0.123839	0.135896	0.178634	0.194382	0.314025	0.316715	0.723159	0.723449	1.12093	1.12766		70.2	0.070641	0.073375	0.152347	0.15392	0.303417	0.305941	0.741151	0.736571	1.10536	1.12221		70.2	0.026369
70.4	0.100987	0.116648	0.123663	0.138927	0.267612	0.29613	0.735952	0.7397	1.34613	1.3644		70.4	0.107731	0.109658	0.138833	0.156391	0.310155	0.345356	0.846666	0.845848	1.49961	1.52991		70.4	0.125059	0.136229	0.179416	0.194857	0.315306	0.317523	0.724113	0.724883	1.12209	1.12882		70.4	0.071329	0.073579	0.153223	0.154319	0.304239	0.306717	0.742739	0.73795	1.10646	1.12348		70.4	0.025992
70.6	0.101327	0.116935	0.123937	0.139267	0.269711	0.296849	0.737327	0.741294	1.34761	1.3659		70.6	0.107956	0.109948	0.139315	0.156775	0.312138	0.346196	0.847857	0.847596	1.50083	1.53172		70.6	0.125277	0.136562	0.179624	0.195332	0.315835	0.318331	0.725117	0.726315	1.1229	1.12999		70.6	0.071868	0.073784	0.152702	0.154718	0.304665	0.307493	0.744036	0.739327	1.10706	1.12473		70.6	0.025147
70.8	0.102246	0.117221	0.124485	0.139607	0.269495	0.297568	0.739606	0.742886	1.3489	1.36739		70.8	0.108239	0.110238	0.139381	0.157159	0.312189	0.347035	0.850331	0.849341	1.50198	1.53352		70.8	0.126249	0.136894	0.180225	0.195806	0.316967	0.319139	0.726008	0.727744	1.1238	1.13115		70.8	0.072268	0.073988	0.153063	0.155117	0.30575	0.308268	0.744372	0.7407	1.10847	1.12598		70.8	0.025078
71	0.101458	0.117508	0.125039	0.139946	0.269806	0.298285	0.740751	0.744475	1.34944	1.36888		71	0.108107	0.110528	0.139141	0.157543	0.312673	0.347874	0.852523	0.851083	1.50261	1.5353		71	0.126991	0.137226	0.180086	0.19628	0.318163	0.319946	0.727793	0.72917	1.12386	1.1323		71	0.072512	0.074193	0.153199	0.155515	0.306406	0.309043	0.745886	0.74207	1.10954	1.12722		71	0.024423
71.2	0.102845	0.117794	0.125601	0.140285	0.271135	0.299003	0.742273	0.746062	1.35098	1.37036		71.2	0.10883	0.110817	0.139726	0.157926	0.314603	0.348712	0.854268	0.852822	1.50455	1.53709		71.2	0.126701	0.137558	0.180036	0.196754	0.319127	0.320752	0.729201	0.730593	1.12472	1.13345		71.2	0.07267	0.074397	0.153488	0.155913	0.307306	0.309818	0.746501	0.743437	1.11042	1.12845		71.2	0.024296
71.4	0.103081	0.11808	0.126149	0.140623	0.271327	0.299719	0.744181	0.747647	1.35163	1.37183		71.4	0.108062	0.111107	0.139695	0.158309	0.315108	0.349549	0.856123	0.854558	1.50516	1.53886		71.4	0.126985	0.13789	0.179522	0.197227	0.320162	0.321558	0.730663	0.732013	1.12566	1.13459		71.4	0.072304	0.074601	0.153565	0.156311	0.308063	0.310591	0.747991	0.744801	1.1115	1.12969		71.4	0.02451
71.6	0.103179	0.118366	0.126303	0.140962	0.271638	0.300435	0.746115	0.749229	1.3523	1.3733		71.6	0.107908	0.111396	0.139698	0.158691	0.315837	0.350385	0.858654	0.85629	1.50718	1.54062		71.6	0.126607	0.138221	0.179364	0.197699	0.320875	0.322364	0.731545	0.733431	1.12754	1.13572		71.6	0.07213	0.074806	0.15389	0.156709	0.307817	0.311365	0.748424	0.746162	1.1128	1.13091		71.6	0.024762
71.8	0.10479	0.118651	0.12764	0.1413	0.273447	0.30115	0.747174	0.750809	1.35372	1.37476		71.8	0.108486	0.111686	0.141153	0.159073	0.318078	0.35122	0.859004	0.85802	1.50818	1.54238		71.8	0.126355	0.138552	0.179141	0.198172	0.322329	0.323169	0.733022	0.734846	1.12781	1.13685		71.8	0.072263	0.07501	0.153559	0.157107	0.309201	0.312138	0.749756	0.74752	1.11288	1.13213		71.8	0.024561
72	0.105414	0.118936	0.12781	0.141637	0.273406	0.301865	0.749219	0.752386	1.35409	1.37621		72	0.108183	0.111975	0.141016	0.159455	0.318811	0.352055	0.861493	0.859747	1.50951	1.54413		72	0.126391	0.138883	0.179506	0.198643	0.322829	0.323974	0.734133	0.736258	1.12904	1.13798		72	0.071593	0.075214	0.154078	0.157504	0.309937	0.31291	0.750054	0.748875	1.11328	1.13334		72	0.024092
72.2	0.106124	0.119221	0.128104	0.141975	0.274975	0.302579	0.750129	0.753961	1.35509	1.37766		72.2	0.107906	0.112264	0.141628	0.159837	0.319408	0.352889	0.862739	0.861471	1.51055	1.54587		72.2	0.126285	0.139213	0.180313	0.199115	0.323425	0.324778	0.736167	0.737668	1.1302	1.1391		72.2	0.071583	0.075419	0.154711	0.157901	0.310796	0.313682	0.751336	0.750226	1.11471	1.13455		72.2	0.024145
72.4	0.108153	0.119506	0.129088	0.142312	0.276147	0.303293	0.751415	0.755534	1.35648	1.3791		72.4	0.108732	0.112553	0.142357	0.160218	0.320937	0.353723	0.863969	0.863192	1.51185	1.54761		72.4	0.125537	0.139543	0.180154	0.199586	0.32431	0.325582	0.737748	0.739074	1.13118	1.14021		72.4	0.071194	0.075623	0.15444	0.158298	0.312158	0.314453	0.753243	0.751575	1.11542	1.13576		72.4	0.024209
72.6	0.109283	0.119791	0.128563	0.142649	0.276309	0.304006	0.75202	0.757105	1.35752	1.38053		72.6	0.108806	0.112842	0.141162	0.160599	0.321118	0.354555	0.865386	0.86491	1.51265	1.54933		72.6	0.126309	0.139873	0.180471	0.200056	0.324739	0.326385	0.738912	0.740478	1.13171	1.14132		72.6	0.070711	0.075827	0.15481	0.158695	0.313216	0.315224	0.754162	0.752921	1.11616	1.13695		72.6	0.024755
72.8	0.110103	0.120075	0.12995	0.142986	0.277396	0.304718	0.753856	0.758673	1.35892	1.38196		72.8	0.108989	0.113131	0.142441	0.16098	0.322091	0.355387	0.867516	0.866625	1.51437	1.55105		72.8	0.126864	0.140203	0.181024	0.200527	0.325527	0.327187	0.740214	0.741879	1.13203	1.14242		72.8	0.071012	0.076031	0.155319	0.159092	0.313851	0.315994	0.755558	0.754264	1.11701	1.13814		72.8	0.024555
73	0.11169	0.120359	0.130279	0.143322	0.278724	0.305429	0.755205	0.760238	1.36054	1.38337		73	0.10961	0.113419	0.14279	0.16136	0.323446	0.356219	0.868334	0.868338	1.51522	1.55276		73	0.126891	0.140532	0.181252	0.200997	0.32606	0.32799	0.741566	0.743278	1.13285	1.14352		73	0.071208	0.076235	0.155554	0.159488	0.314244	0.316764	0.756373	0.755604	1.1178	1.13933		73	0.024948
73.2	0.111308	0.120643	0.130457	0.143658	0.278339	0.30614	0.757594	0.761802	1.36142	1.38479		73.2	0.109187	0.113708	0.142672	0.16174	0.323324	0.357049	0.871205	0.870047	1.51726	1.55447		73.2	0.127753	0.140861	0.181721	0.201466	0.327036	0.328791	0.743686	0.744673	1.1332	1.14461		73.2	0.07216	0.076439	0.155845	0.159884	0.315406	0.317534	0.758142	0.75694	1.118	1.14051		73.2	0.024979
73.4	0.111899	0.120927	0.131268	0.143994	0.279969	0.306851	0.758514	0.763363	1.36243	1.38619		73.4	0.1097	0.113996	0.143613	0.16212	0.324725	0.357879	0.872152	0.871753	1.51848	1.55617		73.4	0.127922	0.14119	0.182231	0.201935	0.32734	0.329592	0.74523	0.746067	1.13416	1.14569		73.4	0.072669	0.076644	0.156674	0.16028	0.315657	0.318303	0.759211	0.758274	1.11912	1.14168		73.4	0.025562
73.6	0.112389	0.12121	0.132092	0.144329	0.280652	0.307561	0.760475	0.764921	1.36412	1.38759		73.6	0.109855	0.114285	0.144162	0.162499	0.326063	0.358708	0.873623	0.873457	1.52088	1.55785		73.6	0.128121	0.141518	0.183336	0.202404	0.328828	0.330393	0.746396	0.747457	1.13468	1.14677		73.6	0.073172	0.076848	0.156862	0.160676	0.317161	0.319071	0.760716	0.759605	1.11998	1.14285		73.6	0.025862
73.8	0.111243	0.121493	0.131589	0.144665	0.280355	0.30827	0.761845	0.766478	1.36486	1.38898		73.8	0.109839	0.114573	0.14375	0.162879	0.325659	0.359537	0.875434	0.875157	1.52184	1.55953		73.8	0.128968	0.141846	0.183925	0.202872	0.329752	0.331193	0.748035	0.748844	1.13597	1.14785		73.8	0.073916	0.077052	0.157075	0.161071	0.31769	0.319839	0.762108	0.760933	1.12045	1.14402		73.8	0.026091
74	0.111872	0.121776	0.13211	0.145	0.282328	0.308978	0.763725	0.768032	1.36661	1.39037		74	0.110331	0.114861	0.144598	0.163257	0.327758	0.360364	0.877133	0.876855	1.52371	1.56121		74	0.129541	0.142174	0.184665	0.20334	0.330436	0.331993	0.749409	0.750229	1.13734	1.14891		74	0.074327	0.077256	0.157225	0.161467	0.31814	0.320606	0.763727	0.762258	1.12143	1.14517		74	0.02635
74.2	0.112214	0.122059	0.132148	0.145334	0.283079	0.309686	0.764828	0.769583	1.36746	1.39175		74.2	0.111238	0.115149	0.144734	0.163636	0.328012	0.361191	0.878544	0.878549	1.52465	1.56288		74.2	0.129811	0.142502	0.185026	0.203807	0.331592	0.332792	0.751149	0.751612	1.13819	1.14998		74.2	0.075123	0.07746	0.156943	0.161862	0.319534	0.321373	0.765808	0.76358	1.12276	1.14633		74.2	0.026145
74.4	0.111147	0.122342	0.132413	0.145669	0.282416	0.310393	0.767659	0.771133	1.36835	1.39312		74.4	0.110925	0.115437	0.144494	0.164014	0.328144	0.362018	0.882159	0.880241	1.52653	1.56454		74.4	0.131274	0.142829	0.185729	0.204274	0.332217	0.333591	0.752244	0.752991	1.13865	1.15104		74.4	0.075968	0.077664	0.157581	0.162257	0.320358	0.322139	0.767111	0.764899	1.12257	1.14747		74.4	0.026305
74.6	0.111572	0.122624	0.132482	0.146003	0.284773	0.3111	0.769239	0.77268	1.37047	1.39448		74.6	0.111348	0.115724	0.145551	0.164392	0.329859	0.362843	0.883319	0.88193	1.52833	1.56619		74.6	0.131092	0.143157	0.186026	0.204741	0.33315	0.334389	0.753775	0.754368	1.13959	1.15209		74.6	0.076045	0.077868	0.157324	0.162651	0.320656	0.322905	0.768963	0.766215	1.12342	1.14862		74.6	0.026283
74.8	0.112083	0.122906	0.132757	0.146337	0.284561	0.311806	0.772182	0.774225	1.37178	1.39585		74.8	0.112204	0.116012	0.145569	0.16477	0.330504	0.363668	0.886106	0.883616	1.53005	1.56783		74.8	0.131316	0.143483	0.186381	0.205207	0.334011	0.335187	0.755094	0.755742	1.14111	1.15314		74.8	0.076611	0.078072	0.157507	0.163046	0.32162	0.323671	0.769767	0.767528	1.12447	1.14975		74.8	0.026316
75	0.111488	0.123188	0.132479	0.14667	0.284853	0.312512	0.77385	0.775767	1.37245	1.3972		75	0.112477	0.1163	0.145205	0.165147	0.330577	0.364492	0.888665	0.885299	1.53104	1.56947		75	0.132203	0.14381	0.186608	0.205673	0.335109	0.335984	0.75704	0.757113	1.14252	1.15418		75	0.077221	0.078276	0.157834	0.16344	0.322457	0.324436	0.772183	0.768838	1.12539	1.15088		75	0.026582
75.2	0.112542	0.123469	0.133442	0.147004	0.286513	0.313217	0.776171	0.777307	1.37409	1.39854		75.2	0.113461	0.116587	0.146148	0.165524	0.332712	0.365316	0.890259	0.886979	1.53313	1.5711		75.2	0.131455	0.144136	0.186804	0.206138	0.335518	0.336781	0.758655	0.758482	1.14459	1.15522		75.2	0.077537	0.078479	0.158353	0.163834	0.322546	0.3252	0.774008	0.770145	1.12624	1.15201		75.2	0.026917
75.4	0.112555	0.123751	0.13276	0.147337	0.286399	0.313921	0.777633	0.778845	1.37509	1.39989		75.4	0.113325	0.116874	0.146094	0.165901	0.332936	0.366138	0.891794	0.888656	1.53442	1.57272		75.4	0.131745	0.144462	0.187408	0.206603	0.336379	0.337577	0.760478	0.759848	1.14574	1.15625		75.4	0.077617	0.078683	0.159193	0.164228	0.32356	0.325964	0.775894	0.771449	1.1274	1.15313		75.4	0.02746
75.6	0.111907	0.124032	0.133474	0.14767	0.286573	0.314624	0.779262	0.78038	1.3763	1.40122		75.6	0.113419	0.117161	0.145865	0.166277	0.33333	0.36696	0.893864	0.89033	1.53663	1.57434		75.6	0.132136	0.144788	0.187579	0.207068	0.337087	0.338373	0.762247	0.761212	1.14732	1.15728		75.6	0.078077	0.078887	0.160251	0.164622	0.32416	0.326727	0.777158	0.772751	1.1285	1.15425		75.6	0.026854
75.8	0.1131	0.124313	0.134165	0.148002	0.288405	0.315328	0.780626	0.781913	1.37799	1.40255		75.8	0.113948	0.117448	0.147227	0.166653	0.334679	0.367782	0.894733	0.892002	1.53749	1.57595		75.8	0.131004	0.145114	0.188803	0.207532	0.33748	0.339168	0.763965	0.762573	1.14845	1.1583		75.8	0.078053	0.079091	0.161024	0.165015	0.324447	0.32749	0.778454	0.774049	1.12968	1.15536		75.8	0.026479
76	0.113401	0.124594	0.133225	0.148334	0.288273	0.31603	0.782585	0.783444	1.37901	1.40387		76	0.114285	0.117735	0.145915	0.167029	0.334671	0.368602	0.897427	0.893671	1.53903	1.57755		76	0.131309	0.145439	0.189635	0.207996	0.338243	0.339963	0.765031	0.763931	1.14949	1.15931		76	0.077698	0.079295	0.161737	0.165408	0.325506	0.328253	0.779484	0.775345	1.13082	1.15646		76	0.026017
76.2	0.113261	0.124874	0.133616	0.148666	0.289679	0.316732	0.784203	0.784973	1.38025	1.40518		76.2	0.11463	0.118022	0.146735	0.167405	0.335048	0.369422	0.899525	0.895336	1.54035	1.57914		76.2	0.131434	0.145764	0.19001	0.20846	0.338215	0.340757	0.766955	0.765286	1.15065	1.16033		76.2	0.078026	0.079498	0.162382	0.165801	0.325711	0.329015	0.781394	0.776637	1.13251	1.15756		76.2	0.027027
76.4	0.114606	0.125154	0.134703	0.148998	0.290874	0.317433	0.786266	0.786499	1.38191	1.40649		76.4	0.115902	0.118309	0.147335	0.16778	0.337228	0.370242	0.901007	0.896999	1.54145	1.58073		76.4	0.131092	0.146088	0.190467	0.208923	0.338896	0.341551	0.768248	0.766639	1.15102	1.16133		76.4	0.077372	0.079702	0.163155	0.166194	0.32662	0.329776	0.783171	0.777927	1.13352	1.15866		76.4	0.026262
76.6	0.113933	0.125434	0.134276	0.149329	0.290773	0.318134	0.787425	0.788023	1.3826	1.4078		76.6	0.115742	0.118595	0.146984	0.168155	0.337306	0.37106	0.902862	0.898659	1.54195	1.58231		76.6	0.131598	0.146413	0.191267	0.209386	0.339208	0.342345	0.769932	0.767989	1.1519	1.16233		76.6	0.077327	0.079906	0.163777	0.166587	0.327424	0.330537	0.783868	0.779214	1.13472	1.15975		76.6	0.026398
76.8	0.114125	0.125714	0.134986	0.14966	0.292096	0.318834	0.789545	0.789545	1.38344	1.40909		76.8	0.116422	0.118882	0.14822	0.168529	0.338628	0.371878	0.905155	0.900316	1.54357	1.58389		76.8	0.132204	0.146737	0.192066	0.209848	0.340082	0.343137	0.771762	0.769337	1.15228	1.16333		76.8	0.077611	0.08011	0.164303	0.166979	0.327872	0.331298	0.785411	0.780498	1.13561	1.16083		76.8	0.02614
77	0.11446	0.125994	0.134693	0.149991	0.292986	0.319533	0.790589	0.791064	1.3843	1.41038		77	0.116804	0.119168	0.14849	0.168904	0.339712	0.372695	0.905948	0.901971	1.54469	1.58545		77	0.132026	0.147061	0.192432	0.21031	0.340958	0.34393	0.773561	0.770682	1.15311	1.16432		77	0.077872	0.080313	0.164498	0.167371	0.328376	0.332058	0.786891	0.781779	1.13658	1.16191		77	0.026003
77.2	0.113788	0.126273	0.134601	0.150322	0.29274	0.320232	0.792261	0.792582	1.3853	1.41167		77.2	0.116577	0.119454	0.148006	0.169278	0.339935	0.373511	0.908335	0.903622	1.54673	1.58701		77.2	0.131795	0.147384	0.19306	0.210771	0.341682	0.344722	0.77492	0.772024	1.15339	1.16531		77.2	0.077926	0.080517	0.16454	0.167763	0.329479	0.332817	0.787863	0.783057	1.13747	1.16299		77.2	0.025921
77.4	0.113965	0.126552	0.135198	0.150652	0.294238	0.32093	0.793264	0.794096	1.38728	1.41295		77.4	0.1172	0.119741	0.14946	0.169651	0.340952	0.374327	0.909288	0.905271	1.54783	1.58857		77.4	0.132392	0.147708	0.193106	0.211232	0.342361	0.345513	0.775872	0.773364	1.15406	1.16629		77.4	0.077946	0.08072	0.164522	0.168155	0.330172	0.333576	0.789165	0.784333	1.13831	1.16406		77.4	0.026392
77.6	0.114651	0.126831	0.136567	0.150982	0.295181	0.321627	0.794999	0.795609	1.38954	1.41422		77.6	0.1176	0.120027	0.150089	0.170025	0.342386	0.375142	0.910736	0.906917	1.54961	1.59011		77.6	0.132324	0.148031	0.193637	0.211693	0.343127	0.346304	0.776802	0.774701	1.1544	1.16727		77.6	0.07841	0.080924	0.164264	0.168547	0.33083	0.334335	0.789839	0.785605	1.13959	1.16512		77.6	0.026563
77.8	0.114044	0.12711	0.136227	0.151312	0.295734	0.322324	0.795651	0.797119	1.39058	1.41549		77.8	0.117323	0.120313	0.149928	0.170398	0.342344	0.375956	0.912375	0.90856	1.55025	1.59165		77.8	0.133226	0.148353	0.193289	0.212154	0.343965	0.347095	0.778247	0.776036	1.15416	1.16824		77.8	0.079235	0.081128	0.164171	0.168938	0.331605	0.335093	0.791395	0.786875	1.14016	1.16618		77.8	0.026298
78	0.114861	0.127389	0.137451	0.151641	0.297791	0.323021	0.798391	0.798627	1.39234	1.41675		78	0.117514	0.120598	0.151467	0.17077	0.344714	0.37677	0.914301	0.9102	1.55192	1.59318		78	0.133747	0.148676	0.19288	0.212613	0.344194	0.347885	0.779212	0.777368	1.1554	1.16921		78	0.079301	0.081331	0.163206	0.169329	0.331878	0.33585	0.792631	0.788142	1.14165	1.16724		78	0.026818
78.2	0.115452	0.127667	0.137608	0.15197	0.29766	0.323716	0.799431	0.800133	1.39337	1.418		78.2	0.118177	0.120884	0.151942	0.171143	0.344724	0.377583	0.915622	0.911838	1.55246	1.59471		78.2	0.133249	0.148998	0.193164	0.213073	0.345944	0.348674	0.779978	0.778697	1.15612	1.17017		78.2	0.078888	0.081535	0.163041	0.16972	0.333319	0.336607	0.794045	0.789406	1.1424	1.16829		78.2	0.025808
78.4	0.115338	0.127945	0.139102	0.152299	0.297259	0.324412	0.801657	0.801637	1.39462	1.41925		78.4	0.118174	0.121169	0.152479	0.171515	0.345088	0.378395	0.918556	0.913472	1.55446	1.59623		78.4	0.134748	0.14932	0.193319	0.213532	0.346221	0.349463	0.780951	0.780024	1.15711	1.17112		78.4	0.079286	0.081738	0.162934	0.170111	0.333666	0.337364	0.795247	0.790667	1.14214	1.16933		78.4	0.027424
78.6	0.115778	0.128223	0.13937	0.152628	0.298567	0.325106	0.803272	0.803138	1.39635	1.42049		78.6	0.118665	0.121455	0.153949	0.171887	0.346466	0.379207	0.920687	0.915104	1.55542	1.59774		78.6	0.13425	0.149642	0.193335	0.213991	0.347052	0.350252	0.782499	0.781348	1.15827	1.17208		78.6	0.079227	0.081942	0.162655	0.170501	0.333836	0.33812	0.797001	0.791926	1.14339	1.17037		78.6	0.027603
78.8	0.11688	0.1285	0.13972	0.152956	0.298098	0.3258	0.805282	0.804637	1.39757	1.42173		78.8	0.118775	0.12174	0.153993	0.172259	0.347191	0.380018	0.923176	0.916733	1.55617	1.59925		78.8	0.134576	0.149963	0.193126	0.214449	0.347623	0.35104	0.783804	0.78267	1.15962	1.17302		78.8	0.079656	0.082145	0.162548	0.170892	0.334857	0.338876	0.797887	0.793181	1.14393	1.17141		78.8	0.027021
79	0.116429	0.128778	0.139672	0.153284	0.298166	0.326493	0.805585	0.806134	1.39813	1.42296		79	0.119334	0.122025	0.15467	0.17263	0.347104	0.380828	0.924904	0.918359	1.55685	1.60075		79	0.135413	0.150284	0.193562	0.214907	0.348135	0.351827	0.785865	0.783989	1.1607	1.17397		79	0.080371	0.082348	0.163562	0.171282	0.33546	0.339631	0.799686	0.794434	1.14496	1.17244		79	0.026958
79.2	0.116832	0.129055	0.141008	0.153612	0.299355	0.327186	0.807245	0.807629	1.39989	1.42419		79.2	0.119543	0.122311	0.155934	0.173001	0.348768	0.381637	0.9263	0.919982	1.55813	1.60224		79.2	0.135329	0.150605	0.194082	0.215365	0.349051	0.352614	0.787397	0.785305	1.1616	1.17491		79.2	0.079895	0.082552	0.164589	0.171672	0.335454	0.340385	0.801253	0.795684	1.14554	1.17347		79.2	0.027003
79.4	0.116701	0.129332	0.140146	0.15394	0.298855	0.327878	0.807797	0.809121	1.40084	1.42541		79.4	0.119358	0.122596	0.155398	0.173372	0.34845	0.382446	0.928015	0.921603	1.55906	1.60372		79.4	0.135835	0.150926	0.194616	0.215822	0.349963	0.353401	0.789085	0.786619	1.16254	1.17584		79.4	0.080139	0.082755	0.165439	0.172061	0.336608	0.341139	0.801696	0.796931	1.14679	1.17449		79.4	0.026928
79.6	0.115911	0.129609	0.141283	0.154267	0.299061	0.32857	0.809509	0.810611	1.402	1.42662		79.6	0.11896	0.12288	0.155631	0.173742	0.348535	0.383254	0.930128	0.923221	1.56048	1.6052		79.6	0.136313	0.151246	0.195359	0.216279	0.351132	0.354187	0.790528	0.78793	1.16346	1.17677		79.6	0.080299	0.082958	0.166388	0.172451	0.337958	0.341893	0.802739	0.798175	1.14837	1.1755		79.6	0.026064
79.8	0.116932	0.129885	0.141248	0.154594	0.300495	0.329261	0.811215	0.812099	1.40258	1.42783		79.8	0.120219	0.123165	0.156519	0.174112	0.349788	0.384061	0.931251	0.924836	1.56062	1.60668		79.8	0.136687	0.151566	0.196528	0.216735	0.351413	0.354973	0.79173	0.789239	1.16458	1.17769		79.8	0.079487	0.083162	0.166947	0.17284	0.3379	0.342646	0.804127	0.799417	1.14892	1.17652		79.8	0.026322
80	0.117033	0.130161	0.140656	0.154921	0.300188	0.329951	0.812945	0.813585	1.40337	1.42903		80	0.120008	0.12345	0.15497	0.174482	0.349666	0.384868	0.933465	0.926448	1.56183	1.60814		80	0.136725	0.151886	0.197554	0.217192	0.352941	0.355758	0.793505	0.790545	1.16448	1.17861		80	0.079309	0.083365	0.167957	0.173229	0.339461	0.343399	0.805481	0.800656	1.14902	1.17752		80	0.025933
80.2	0.116399	0.130437	0.140726	0.155247	0.301561	0.330641	0.814174	0.815068	1.40399	1.43023		80.2	0.120161	0.123734	0.156234	0.174851	0.350212	0.385674	0.93481	0.928058	1.56319	1.6096		80.2	0.137029	0.152206	0.198007	0.217647	0.353322	0.356542	0.79545	0.791849	1.16565	1.17953		80.2	0.078769	0.083568	0.168456	0.173618	0.339744	0.344151	0.806645	0.801892	1.15033	1.17853		80.2	0.026467
80.4	0.117777	0.130713	0.141297	0.155574	0.302777	0.33133	0.815876	0.816549	1.4048	1.43142		80.4	0.12086	0.124019	0.156594	0.17522	0.352167	0.386479	0.935722	0.929665	1.564	1.61105		80.4	0.137275	0.152525	0.199431	0.218103	0.354159	0.357327	0.797726	0.79315	1.16598	1.18044		80.4	0.078738	0.083771	0.169652	0.174007	0.34064	0.344903	0.808304	0.803125	1.15096	1.17952		80.4	0.025623
80.6	0.117677	0.130989	0.140384	0.1559	0.302364	0.332019	0.816125	0.818028	1.40467	1.4326		80.6	0.120752	0.124303	0.156512	0.175589	0.351679	0.387284	0.937187	0.931269	1.56514	1.6125		80.6	0.137357	0.152844	0.200356	0.218557	0.355328	0.35811	0.799427	0.794449	1.16702	1.18134		80.6	0.079026	0.083975	0.169725	0.174395	0.342195	0.345654	0.809225	0.804356	1.15165	1.18051		80.6	0.025484
80.8	0.117112	0.131264	0.140939	0.156225	0.303597	0.332706	0.818013	0.819505	1.40552	1.43378		80.8	0.120712	0.124587	0.157173	0.175958	0.352913	0.388087	0.938382	0.93287	1.5672	1.61394		80.8	0.138066	0.153163	0.200924	0.219012	0.356175	0.358893	0.80134	0.795745	1.16826	1.18224		80.8	0.079168	0.084178	0.170121	0.174784	0.342907	0.346405	0.810752	0.805583	1.15223	1.1815		80.8	0.025273
81	0.11785	0.131539	0.140906	0.156551	0.304122	0.333394	0.819913	0.820979	1.40674	1.43495		81	0.121175	0.124871	0.157832	0.176326	0.353806	0.388891	0.93944	0.934468	1.56825	1.61538		81	0.137445	0.153481	0.201706	0.219466	0.357335	0.359676	0.802934	0.797038	1.16963	1.18314		81	0.079113	0.084381	0.170454	0.175172	0.343923	0.347155	0.812381	0.806808	1.15336	1.18249		81	0.025601
81.2	0.117982	0.131814	0.140956	0.156876	0.304194	0.334081	0.821902	0.822452	1.40767	1.43612		81.2	0.121563	0.125155	0.157075	0.176694	0.354013	0.389693	0.9419	0.936064	1.57009	1.6168		81.2	0.137147	0.153799	0.20223	0.21992	0.357617	0.360458	0.804437	0.798329	1.17072	1.18403		81.2	0.078923	0.084584	0.170684	0.17556	0.34503	0.347905	0.813504	0.808031	1.15455	1.18347		81.2	0.026066
81.4	0.11787	0.132089	0.141675	0.157201	0.306073	0.334767	0.823013	0.823922	1.40908	1.43729		81.4	0.121797	0.125439	0.158358	0.177062	0.355788	0.390495	0.942912	0.937657	1.57096	1.61823		81.4	0.138053	0.154117	0.202884	0.220373	0.358498	0.36124	0.805659	0.799618	1.17145	1.18492		81.4	0.079791	0.084787	0.171545	0.175947	0.346187	0.348654	0.815172	0.80925	1.15521	1.18444		81.4	0.026209
81.6	0.119106	0.132364	0.142186	0.157525	0.307007	0.335452	0.825187	0.82539	1.41025	1.43844		81.6	0.123037	0.125723	0.158235	0.177429	0.35742	0.391296	0.944763	0.939247	1.57221	1.61964		81.6	0.138597	0.154435	0.203615	0.220826	0.358787	0.362022	0.806225	0.800904	1.17231	1.1858		81.6	0.080612	0.08499	0.171735	0.176335	0.346419	0.349403	0.816018	0.810467	1.1562	1.18541		81.6	0.02573
81.8	0.11896	0.132638	0.140941	0.15785	0.30691	0.336137	0.826478	0.826856	1.411	1.4396		81.8	0.123378	0.126006	0.15837	0.177797	0.357422	0.392097	0.94708	0.940835	1.57339	1.62105		81.8	0.139143	0.154752	0.204224	0.221279	0.360593	0.362802	0.807066	0.802187	1.17235	1.18668		81.8	0.081689	0.085193	0.172024	0.176722	0.348213	0.350151	0.81721	0.811681	1.15654	1.18638		81.8	0.025492
82	0.118985	0.132912	0.1426	0.158174	0.308512	0.336822	0.829384	0.828319	1.41234	1.44074		82	0.123882	0.12629	0.160009	0.178163	0.35976	0.392896	0.949143	0.94242	1.57494	1.62245		82	0.139325	0.155069	0.204412	0.221731	0.36122	0.363583	0.808007	0.803468	1.1741	1.18756		82	0.081983	0.085396	0.172248	0.177109	0.348735	0.350899	0.818971	0.812893	1.15777	1.18734		82	0.026077
82.2	0.120234	0.133186	0.142479	0.158497	0.307953	0.337505	0.829936	0.82978	1.41353	1.44188		82.2	0.125067	0.126573	0.160206	0.17853	0.359972	0.393695	0.95077	0.944002	1.57597	1.62385		82.2	0.13958	0.155386	0.205138	0.222183	0.362399	0.364363	0.809006	0.804747	1.17467	1.18843		82.2	0.082139	0.085599	0.172911	0.177496	0.349869	0.351646	0.819606	0.814101	1.15844	1.18829		82.2	0.025549
82.4	0.120109	0.133459	0.143141	0.158821	0.307901	0.338189	0.831985	0.83124	1.41423	1.44302		82.4	0.124839	0.126857	0.159839	0.178896	0.360329	0.394494	0.953422	0.945581	1.57767	1.62524		82.4	0.139523	0.155703	0.205024	0.222634	0.362718	0.365142	0.809576	0.806023	1.17496	1.18929		82.4	0.082732	0.085802	0.172937	0.177882	0.350573	0.352393	0.820943	0.815307	1.15873	1.18925		82.4	0.026798
82.6	0.120338	0.133733	0.143373	0.159144	0.309178	0.338871	0.832954	0.832697	1.41602	1.44415		82.6	0.125013	0.12714	0.161203	0.179262	0.362106	0.395291	0.954723	0.947158	1.57872	1.62662		82.6	0.139715	0.156019	0.204914	0.223085	0.363484	0.365921	0.811083	0.807297	1.176	1.19016		82.6	0.083055	0.086005	0.173216	0.178269	0.351409	0.353139	0.822217	0.816511	1.16043	1.19019		82.6	0.026084
82.8	0.12131	0.134006	0.143623	0.159467	0.309612	0.339553	0.834257	0.834151	1.41677	1.44528		82.8	0.125671	0.127423	0.160935	0.179628	0.362706	0.396088	0.956758	0.948732	1.57969	1.628		82.8	0.139687	0.156335	0.20481	0.223536	0.364566	0.366699	0.811976	0.808568	1.17629	1.19101		82.8	0.083095	0.086208	0.173369	0.178655	0.352968	0.353885	0.823196	0.817711	1.16098	1.19114		82.8	0.025367
83	0.120017	0.134279	0.143636	0.15979	0.310356	0.340235	0.835217	0.835604	1.41807	1.4464		83	0.125326	0.127706	0.161567	0.179993	0.363175	0.396885	0.958451	0.950303	1.58097	1.62937		83	0.14027	0.156651	0.204601	0.223986	0.364871	0.367477	0.813599	0.809836	1.17635	1.19187		83	0.083342	0.086411	0.173694	0.179041	0.353317	0.354631	0.824577	0.818909	1.16172	1.19207		83	0.025751
83.2	0.119812	0.134552	0.145102	0.160112	0.311599	0.340915	0.837558	0.837054	1.41975	1.44751		83.2	0.125284	0.127988	0.162502	0.180358	0.364836	0.39768	0.960063	0.951872	1.58212	1.63074		83.2	0.141435	0.156967	0.205163	0.224436	0.365928	0.368255	0.814224	0.811102	1.17613	1.19271		83.2	0.083896	0.086614	0.174645	0.179427	0.353888	0.355376	0.825326	0.820104	1.16203	1.19301		83.2	0.025766
83.4	0.119457	0.134824	0.145004	0.160434	0.310543	0.341596	0.838884	0.838503	1.42044	1.44862		83.4	0.125381	0.128271	0.162382	0.180723	0.364708	0.398475	0.962269	0.953438	1.58299	1.6321		83.4	0.141488	0.157282	0.204755	0.224885	0.366	0.369032	0.815113	0.812366	1.17661	1.19356		83.4	0.083652	0.086817	0.173913	0.179813	0.355036	0.35612	0.826124	0.821297	1.16308	1.19394		83.4	0.025814
83.6	0.11887	0.135097	0.145603	0.160756	0.31168	0.342275	0.840691	0.839949	1.42092	1.44972		83.6	0.124873	0.128554	0.162609	0.181087	0.365949	0.39927	0.964054	0.955001	1.58421	1.63345		83.6	0.141631	0.157597	0.205235	0.225335	0.366885	0.369808	0.815869	0.813627	1.17628	1.1944		83.6	0.083509	0.08702	0.174484	0.180198	0.355905	0.356864	0.827076	0.822487	1.16356	1.19487		83.6	0.025868
83.8	0.119781	0.135369	0.145856	0.161078	0.313457	0.342954	0.84231	0.841393	1.42186	1.45082		83.8	0.12583	0.128836	0.163592	0.181451	0.36806	0.400063	0.96486	0.956561	1.58452	1.6348		83.8	0.141994	0.157912	0.205092	0.225783	0.36756	0.370584	0.817484	0.814886	1.17679	1.19524		83.8	0.083355	0.087222	0.174507	0.180583	0.355801	0.357608	0.828534	0.823674	1.16325	1.19579		83.8	0.026366
84	0.120602	0.135641	0.145095	0.161399	0.313769	0.343633	0.843908	0.842834	1.42236	1.45192		84	0.125506	0.129119	0.162931	0.181815	0.3682	0.400856	0.966119	0.958119	1.58574	1.63614		84	0.142084	0.158226	0.205324	0.226232	0.368467	0.37136	0.819327	0.816142	1.17664	1.19607		84	0.08362	0.087425	0.174509	0.180968	0.356542	0.358351	0.82969	0.824859	1.16373	1.1967		84	0.026404
84.2	0.120201	0.135912	0.14577	0.16172	0.315069	0.344311	0.845039	0.844274	1.4221	1.453		84.2	0.125469	0.129401	0.164544	0.182179	0.368759	0.401648	0.967016	0.959674	1.58681	1.63748		84.2	0.142823	0.15854	0.204793	0.22668	0.369176	0.372135	0.820993	0.817396	1.17744	1.19689		84.2	0.084254	0.087628	0.174552	0.181353	0.357627	0.359093	0.831288	0.82604	1.16439	1.19762		84.2	0.027162
84.4	0.121244	0.136184	0.146687	0.162041	0.316116	0.344988	0.846624	0.845711	1.4223	1.45409		84.4	0.125923	0.129683	0.165333	0.182542	0.370406	0.40244	0.967569	0.961227	1.58711	1.63881		84.4	0.1439	0.158854	0.205216	0.227127	0.36948	0.37291	0.822957	0.818647	1.1782	1.19772		84.4	0.084754	0.087831	0.175163	0.181738	0.357674	0.359835	0.832377	0.82722	1.16515	1.19853		84.4	0.027652
84.6	0.121545	0.136455	0.146254	0.162362	0.315591	0.345665	0.847465	0.847147	1.42266	1.45517		84.6	0.125795	0.129965	0.165939	0.182905	0.369969	0.403231	0.969067	0.962777	1.58825	1.64013		84.6	0.144418	0.159168	0.205728	0.227575	0.370754	0.373684	0.824029	0.819896	1.17943	1.19854		84.6	0.085107	0.088033	0.175511	0.182122	0.358803	0.360577	0.833099	0.828396	1.16609	1.19943		84.6	0.027663
84.8	0.120794	0.136726	0.147068	0.162682	0.317445	0.346341	0.849526	0.84858	1.42305	1.45624		84.8	0.125599	0.130247	0.166698	0.183268	0.371084	0.404021	0.970019	0.964324	1.58912	1.64145		84.8	0.145126	0.159482	0.206014	0.228021	0.371382	0.374458	0.825945	0.821143	1.18094	1.19935		84.8	0.08515	0.088236	0.176179	0.182506	0.359093	0.361318	0.834532	0.82957	1.16724	1.20033		84.8	0.028774
85	0.122458	0.136997	0.146673	0.163002	0.318225	0.347016	0.850579	0.850011	1.42354	1.45731		85	0.126703	0.130529	0.16742	0.18363	0.372306	0.40481	0.971138	0.965868	1.58942	1.64277		85	0.145802	0.159795	0.207515	0.228468	0.372334	0.375231	0.827179	0.822387	1.18213	1.20016		85	0.085276	0.088439	0.177587	0.18289	0.359955	0.362058	0.835371	0.830742	1.1684	1.20122		85	0.029308
85.2	0.122339	0.137268	0.146405	0.163322	0.318697	0.347691	0.852351	0.851439	1.42306	1.45837		85.2	0.127177	0.13081	0.167095	0.183992	0.372282	0.405599	0.972932	0.96741	1.59095	1.64407		85.2	0.146125	0.160108	0.208282	0.228914	0.372526	0.376004	0.82822	0.823629	1.18363	1.20097		85.2	0.085224	0.088641	0.177693	0.183274	0.360382	0.362799	0.835875	0.831911	1.16966	1.20212		85.2	0.029573
85.4	0.122572	0.137538	0.147081	0.163641	0.319942	0.348366	0.853753	0.852866	1.42367	1.45943		85.4	0.12746	0.131092	0.168419	0.184354	0.373339	0.406387	0.973931	0.968949	1.59166	1.64538		85.4	0.147012	0.16042	0.209549	0.22936	0.373268	0.376776	0.829069	0.824868	1.18419	1.20177		85.4	0.085421	0.088844	0.179031	0.183658	0.361142	0.363538	0.836499	0.833077	1.17025	1.20301		85.4	0.029806
85.6	0.12444	0.137808	0.146641	0.163961	0.320487	0.349039	0.855598	0.854291	1.42432	1.46048		85.6	0.12878	0.131373	0.168764	0.184716	0.374121	0.407175	0.975727	0.970486	1.59301	1.64667		85.6	0.147896	0.160733	0.21076	0.229805	0.373788	0.377548	0.830569	0.826105	1.18514	1.20257		85.6	0.086281	0.089046	0.17967	0.184041	0.360742	0.364277	0.837937	0.83424	1.17138	1.20389		85.6	0.029842
85.8	0.124658	0.138078	0.146048	0.16428	0.320464	0.349713	0.857096	0.855713	1.42535	1.46153		85.8	0.12942	0.131655	0.168376	0.185077	0.37386	0.407962	0.978592	0.97202	1.59465	1.64796		85.8	0.14747	0.161045	0.211471	0.23025	0.375	0.378319	0.832	0.827339	1.1852	1.20337		85.8	0.086182	0.089249	0.180049	0.184424	0.361612	0.365016	0.83882	0.835401	1.1721	1.20477		85.8	0.029388
86	0.125128	0.138348	0.147123	0.164598	0.322342	0.350385	0.858694	0.857133	1.42603	1.46257		86	0.129749	0.131936	0.169236	0.185438	0.375456	0.408748	0.979492	0.973551	1.5957	1.64925		86	0.148294	0.161357	0.212032	0.230695	0.375396	0.37909	0.833503	0.828571	1.18598	1.20416		86	0.086428	0.089451	0.180967	0.184807	0.361599	0.365754	0.840875	0.83656	1.17282	1.20564		86	0.029339
86.2	0.126367	0.138617	0.146617	0.164917	0.321862	0.351057	0.860323	0.858552	1.42732	1.46361		86.2	0.130488	0.132217	0.168324	0.185799	0.375223	0.409533	0.981744	0.97508	1.59635	1.65052		86.2	0.14856	0.161668	0.212732	0.231139	0.375909	0.37986	0.834766	0.829801	1.18623	1.20494		86.2	0.086124	0.089654	0.180959	0.18519	0.362142	0.366492	0.841438	0.837715	1.17378	1.20651		86.2	0.028554
86.4	0.126061	0.138887	0.146741	0.165235	0.322966	0.351729	0.861788	0.859968	1.42872	1.46464		86.4	0.130402	0.132498	0.167859	0.186159	0.375456	0.410318	0.983197	0.976606	1.59849	1.6518		86.4	0.147729	0.16198	0.212895	0.231583	0.376702	0.38063	0.836046	0.831028	1.18643	1.20573		86.4	0.085906	0.089856	0.181303	0.185573	0.363075	0.367229	0.8433	0.838868	1.17444	1.20738		86.4	0.028006
86.6	0.12605	0.139156	0.148439	0.165553	0.324425	0.3524	0.863173	0.861381	1.43114	1.46567		86.6	0.13078	0.132779	0.169509	0.186519	0.377389	0.411102	0.984233	0.978129	1.60002	1.65306		86.6	0.148585	0.162291	0.213864	0.232026	0.376977	0.3814	0.837582	0.832253	1.18732	1.20651		86.6	0.086206	0.090059	0.181843	0.185955	0.363026	0.367966	0.844676	0.840019	1.17559	1.20824		86.6	0.027327
86.8	0.126106	0.139425	0.148018	0.165871	0.323943	0.35307	0.865069	0.862793	1.4315	1.4667		86.8	0.130743	0.13306	0.168679	0.186879	0.377228	0.411886	0.986494	0.97965	1.60143	1.65433		86.8	0.148773	0.162602	0.214647	0.232469	0.377731	0.382169	0.838694	0.833475	1.18718	1.20728		86.8	0.085861	0.090261	0.182633	0.186337	0.363093	0.368702	0.845814	0.841167	1.17572	1.2091		86.8	0.026413
87	0.124474	0.139693	0.148797	0.166188	0.324453	0.353739	0.866409	0.864203	1.43313	1.46772		87	0.129972	0.133341	0.16927	0.187238	0.378111	0.412668	0.988065	0.981169	1.60301	1.65558		87	0.149365	0.162912	0.21525	0.232912	0.37812	0.382937	0.839871	0.834695	1.18744	1.20805		87	0.086401	0.090464	0.183167	0.186719	0.36363	0.369438	0.847167	0.842313	1.17631	1.20996		87	0.026131
87.2	0.124595	0.139962	0.150338	0.166505	0.325497	0.354409	0.868483	0.86561	1.43398	1.46873		87.2	0.130894	0.133621	0.17033	0.187598	0.379283	0.41345	0.989484	0.982684	1.60406	1.65683		87.2	0.149538	0.163222	0.215968	0.233354	0.378862	0.383705	0.840936	0.835913	1.18769	1.20882		87.2	0.086463	0.090666	0.184476	0.187101	0.364302	0.370174	0.848194	0.843455	1.17666	1.21081		87.2	0.025388
87.4	0.124916	0.14023	0.150491	0.166822	0.324779	0.355077	0.870138	0.867016	1.43488	1.46974		87.4	0.130974	0.133902	0.169763	0.187957	0.37935	0.414232	0.992089	0.984197	1.60502	1.65808		87.4	0.149081	0.163533	0.215827	0.233796	0.380202	0.384473	0.842451	0.837128	1.18861	1.20958		87.4	0.085584	0.090868	0.184101	0.187482	0.365382	0.370909	0.850105	0.844596	1.17771	1.21166		87.4	0.025139
87.6	0.124158	0.140498	0.150619	0.167139	0.326436	0.355745	0.871759	0.868419	1.43558	1.47074		87.6	0.130544	0.134182	0.170227	0.188315	0.380803	0.415013	0.993022	0.985708	1.60673	1.65932		87.6	0.14844	0.163842	0.216106	0.234238	0.381414	0.38524	0.843651	0.838341	1.18863	1.21035		87.6	0.086212	0.091071	0.184893	0.187864	0.366108	0.371643	0.851071	0.845734	1.17819	1.2125		87.6	0.025134
87.8	0.124608	0.140766	0.152229	0.167455	0.327787	0.356412	0.873635	0.86982	1.43686	1.47174		87.8	0.131494	0.134462	0.171471	0.188673	0.382619	0.415793	0.994742	0.987215	1.6075	1.66055		87.8	0.148854	0.164152	0.216144	0.234679	0.382402	0.386006	0.845728	0.839552	1.18945	1.2111		87.8	0.086004	0.091273	0.185624	0.188245	0.367087	0.372377	0.853645	0.846869	1.17856	1.21334		87.8	0.025423
88	0.124875	0.141033	0.152257	0.167771	0.327706	0.357079	0.875826	0.87122	1.43675	1.47274		88	0.131206	0.134742	0.171204	0.189032	0.382362	0.416572	0.996988	0.988721	1.60869	1.66178		88	0.149475	0.164461	0.215768	0.235119	0.382522	0.386772	0.847144	0.84076	1.1899	1.21185		88	0.086558	0.091475	0.185733	0.188626	0.368207	0.37311	0.855107	0.848002	1.17892	1.21417		88	0.025016
88.2	0.12395	0.141301	0.153904	0.168087	0.329085	0.357745	0.87751	0.872617	1.43716	1.47373		88.2	0.130674	0.135022	0.171991	0.189389	0.383726	0.417351	0.998979	0.990223	1.60956	1.663		88.2	0.149444	0.16477	0.215965	0.23556	0.384113	0.387538	0.848492	0.841966	1.19068	1.2126		88.2	0.087255	0.091677	0.186419	0.189007	0.369831	0.373843	0.85606	0.849132	1.17942	1.21501		88.2	0.025456
88.4	0.124753	0.141568	0.154279	0.168402	0.33007	0.358411	0.879067	0.874012	1.43839	1.47471		88.4	0.131365	0.135302	0.172472	0.189747	0.385023	0.418129	1.00007	0.991723	1.61039	1.66422		88.4	0.150564	0.165079	0.216104	0.236	0.384654	0.388303	0.850194	0.84317	1.1914	1.21335		88.4	0.087271	0.09188	0.186517	0.189387	0.3701	0.374576	0.857087	0.850259	1.18011	1.21583		88.4	0.02653
88.6	0.125132	0.141835	0.154451	0.168718	0.330013	0.359076	0.879967	0.875404	1.43969	1.47569		88.6	0.131332	0.135582	0.17222	0.190104	0.384957	0.418906	1.00232	0.993221	1.612	1.66543		88.6	0.150799	0.165387	0.216936	0.23644	0.386153	0.389068	0.851739	0.844371	1.1924	1.21409		88.6	0.087734	0.092082	0.18711	0.189768	0.371282	0.375308	0.858194	0.851384	1.18088	1.21666		88.6	0.025845
88.8	0.124968	0.142101	0.154633	0.169033	0.33205	0.359741	0.881319	0.876795	1.43988	1.47667		88.8	0.131137	0.135862	0.172536	0.190461	0.386176	0.419683	1.00267	0.994716	1.61292	1.66664		88.8	0.151716	0.165696	0.216798	0.236879	0.386777	0.389832	0.852875	0.84557	1.19384	1.21483		88.8	0.087911	0.092284	0.18732	0.190148	0.372177	0.37604	0.858889	0.852507	1.1817	1.21748		88.8	0.026898
89	0.127014	0.142368	0.155261	0.169348	0.332764	0.360405	0.882186	0.878184	1.44091	1.47764		89	0.13213	0.136141	0.172689	0.190817	0.38747	0.420459	1.00448	0.996208	1.61381	1.66784		89	0.152704	0.166004	0.217496	0.237318	0.387849	0.390596	0.853899	0.846766	1.19464	1.21556		89	0.088496	0.092486	0.187937	0.190528	0.373058	0.376771	0.85933	0.853627	1.18264	1.21829		89	0.026912
89.2	0.127355	0.142634	0.155141	0.169662	0.332533	0.361068	0.884527	0.879571	1.44091	1.47861		89.2	0.132057	0.136421	0.172396	0.191174	0.386845	0.421234	1.00676	0.997698	1.61554	1.66904		89.2	0.152698	0.166311	0.217435	0.237756	0.388911	0.391359	0.854641	0.84796	1.19572	1.21629		89.2	0.088622	0.092688	0.187462	0.190908	0.374162	0.377501	0.859903	0.854745	1.18382	1.21911		89.2	0.027915
89.4	0.127948	0.1429	0.156352	0.169976	0.333392	0.361731	0.885945	0.880955	1.44212	1.47957		89.4	0.131987	0.1367	0.172843	0.19153	0.38842	0.422009	1.00857	0.999185	1.61678	1.67023		89.4	0.1529	0.166619	0.218082	0.238195	0.389813	0.392122	0.855862	0.849152	1.19706	1.21701		89.4	0.088757	0.09289	0.188366	0.191287	0.37565	0.378232	0.860926	0.85586	1.18524	1.21991		89.4	0.028733
89.6	0.129395	0.143166	0.15548	0.17029	0.334446	0.362393	0.886982	0.882338	1.44254	1.48053		89.6	0.133087	0.136979	0.172067	0.191886	0.389175	0.422783	1.00978	1.00067	1.61753	1.67141		89.6	0.154239	0.166926	0.218503	0.238632	0.391366	0.392885	0.857651	0.850342	1.19787	1.21774		89.6	0.089583	0.093092	0.188645	0.191666	0.376331	0.378961	0.86314	0.856972	1.18625	1.22072		89.6	0.029041
89.8	0.129893	0.143432	0.155712	0.170604	0.334451	0.363054	0.88867	0.883718	1.44318	1.48148		89.8	0.133486	0.137258	0.171471	0.192241	0.389295	0.423557	1.01239	1.00215	1.61849	1.6726		89.8	0.154731	0.167233	0.218681	0.23907	0.392174	0.393647	0.85922	0.851529	1.19845	1.21846		89.8	0.089929	0.093294	0.188192	0.192046	0.377288	0.379691	0.863964	0.858083	1.187	1.22152		89.8	0.028658
90	0.13038	0.143697	0.156081	0.170918	0.336291	0.363716	0.889382	0.885096	1.44381	1.48243		90	0.133343	0.137537	0.172429	0.192596	0.391033	0.424329	1.0126	1.00363	1.61918	1.67377		90	0.155611	0.16754	0.2193	0.239507	0.392931	0.394408	0.860358	0.852714	1.19867	1.21917		90	0.09069	0.093496	0.189002	0.192425	0.378404	0.380419	0.864826	0.85919	1.18725	1.22232		90	0.02943
90.2	0.132014	0.143963	0.156035	0.171231	0.336563	0.364376	0.891058	0.886472	1.44529	1.48338		90.2	0.134249	0.137816	0.171278	0.192951	0.391981	0.425101	1.01506	1.00511	1.62016	1.67494		90.2	0.15647	0.167846	0.219499	0.239944	0.393106	0.395169	0.861772	0.853896	1.19969	1.21988		90.2	0.091081	0.093698	0.188277	0.192803	0.37894	0.381148	0.865759	0.860295	1.18808	1.22311		90.2	0.029057
90.4	0.132258	0.144228	0.155728	0.171544	0.337444	0.365036	0.892114	0.887847	1.44626	1.48432		90.4	0.133667	0.138095	0.171507	0.193306	0.392382	0.425873	1.01648	1.00658	1.6223	1.67611		90.4	0.156235	0.168152	0.220308	0.24038	0.393692	0.39593	0.862571	0.855077	1.20002	1.22059		90.4	0.091259	0.0939	0.188983	0.193182	0.379827	0.381875	0.866945	0.861398	1.18881	1.2239		90.4	0.028929
90.6	0.132849	0.144492	0.157235	0.171856	0.338527	0.365695	0.893577	0.889219	1.44774	1.48525		90.6	0.13347	0.138374	0.172699	0.19366	0.39392	0.426643	1.01758	1.00805	1.62284	1.67727		90.6	0.156755	0.168458	0.221472	0.240816	0.394114	0.39669	0.863641	0.856255	1.20067	1.2213		90.6	0.091509	0.094102	0.189588	0.19356	0.380178	0.382603	0.86816	0.862498	1.18945	1.22469		90.6	0.029202
90.8	0.13318	0.144757	0.156076	0.172169	0.338297	0.366354	0.894132	0.890589	1.44769	1.48618		90.8	0.134388	0.138652	0.171632	0.194014	0.393647	0.427414	1.01875	1.00953	1.62396	1.67842		90.8	0.157493	0.168764	0.221846	0.241252	0.394821	0.397449	0.865235	0.85743	1.20146	1.222		90.8	0.091913	0.094304	0.189775	0.193939	0.380453	0.38333	0.869574	0.863596	1.19073	1.22547		90.8	0.02844
91	0.133036	0.145021	0.157507	0.172481	0.339446	0.367012	0.895298	0.891957	1.44863	1.48711		91	0.134759	0.138931	0.172592	0.194368	0.394507	0.428183	1.0204	1.01099	1.62468	1.67957		91	0.156989	0.169069	0.222756	0.241687	0.395607	0.398208	0.866127	0.858604	1.20221	1.2227		91	0.091775	0.094506	0.190889	0.194316	0.381406	0.384056	0.870846	0.864691	1.1917	1.22625		91	0.028327
91.2	0.133259	0.145286	0.158191	0.172793	0.341042	0.36767	0.896491	0.893323	1.44958	1.48803		91.2	0.135403	0.139209	0.173362	0.194721	0.39578	0.428952	1.02099	1.01246	1.62591	1.68072		91.2	0.156437	0.169374	0.223037	0.242122	0.396451	0.398967	0.86756	0.859775	1.20231	1.22339		91.2	0.09141	0.094708	0.191328	0.194694	0.381876	0.384782	0.871756	0.865784	1.19232	1.22702		91.2	0.028153
91.4	0.133598	0.14555	0.157836	0.173105	0.340496	0.368327	0.897614	0.894687	1.45067	1.48895		91.4	0.135576	0.139487	0.172572	0.195075	0.395653	0.42972	1.02335	1.01392	1.62691	1.68186		91.4	0.156198	0.169679	0.22329	0.242556	0.397267	0.399725	0.868323	0.860944	1.20252	1.22408		91.4	0.091102	0.09491	0.191592	0.195072	0.382429	0.385507	0.873342	0.866875	1.19325	1.22779		91.4	0.028136
91.6	0.13268	0.145813	0.157777	0.173416	0.341574	0.368983	0.899229	0.896049	1.45159	1.48986		91.6	0.135986	0.139765	0.173908	0.195427	0.396061	0.430487	1.02408	1.01538	1.62834	1.68299		91.6	0.156175	0.169984	0.223369	0.24299	0.39747	0.400483	0.869041	0.86211	1.20278	1.22477		91.6	0.09151	0.095112	0.191579	0.195449	0.383076	0.386232	0.874383	0.867963	1.19402	1.22856		91.6	0.028194
91.8	0.133268	0.146077	0.159176	0.173727	0.342795	0.369639	0.90096	0.897408	1.45345	1.49077		91.8	0.136625	0.140043	0.174629	0.19578	0.397895	0.431254	1.02608	1.01683	1.62888	1.68412		91.8	0.156332	0.170288	0.223695	0.243424	0.396947	0.40124	0.871183	0.863275	1.20271	1.22545		91.8	0.091454	0.095313	0.192045	0.195826	0.383254	0.386957	0.876188	0.869048	1.19415	1.22933		91.8	0.028492
92	0.134086	0.14634	0.15871	0.174038	0.342255	0.370294	0.902364	0.898766	1.45444	1.49168		92	0.136806	0.140321	0.175109	0.196132	0.397115	0.43202	1.02734	1.01829	1.63027	1.68524		92	0.157012	0.170592	0.224008	0.243857	0.397097	0.401997	0.872295	0.864437	1.20287	1.22613		92	0.091361	0.095515	0.192179	0.196203	0.38325	0.387681	0.877448	0.870131	1.19459	1.23009		92	0.028177
92.2	0.133833	0.146603	0.159894	0.174349	0.344063	0.370949	0.90397	0.900122	1.45602	1.49258		92.2	0.136618	0.140599	0.175981	0.196484	0.398667	0.432786	1.02863	1.01974	1.63123	1.68636		92.2	0.157818	0.170896	0.224145	0.24429	0.397779	0.402754	0.873506	0.865597	1.20277	1.22681		92.2	0.091805	0.095717	0.191784	0.19658	0.383624	0.388405	0.878432	0.871212	1.19487	1.23084		92.2	0.028682
92.4	0.134439	0.146866	0.15981	0.174659	0.345023	0.371603	0.904746	0.901476	1.45781	1.49347		92.4	0.137446	0.140877	0.176676	0.196836	0.399851	0.43355	1.02895	1.02119	1.6322	1.68748		92.4	0.158058	0.1712	0.224599	0.244723	0.398518	0.403509	0.874782	0.866754	1.20297	1.22748		92.4	0.091832	0.095919	0.191827	0.196957	0.384567	0.389128	0.879712	0.87229	1.19452	1.2316		92.4	0.029391
92.6	0.13463	0.147129	0.160389	0.174969	0.345223	0.372257	0.905832	0.902827	1.45905	1.49437		92.6	0.137146	0.141154	0.176981	0.197188	0.399909	0.434315	1.03072	1.02264	1.63338	1.68859		92.6	0.158619	0.171503	0.225312	0.245155	0.399014	0.404265	0.875532	0.867909	1.20378	1.22815		92.6	0.092159	0.09612	0.19223	0.197333	0.38482	0.38985	0.880298	0.873366	1.19543	1.23235		92.6	0.028409
92.8	0.134716	0.147392	0.160732	0.175279	0.346596	0.37291	0.907555	0.904177	1.45985	1.49526		92.8	0.136734	0.141432	0.178355	0.197539	0.401229	0.435078	1.03121	1.02408	1.63439	1.68969		92.8	0.159468	0.171806	0.225457	0.245587	0.399731	0.40502	0.876214	0.869062	1.20403	1.22882		92.8	0.092731	0.096322	0.1924	0.197709	0.385494	0.390573	0.881145	0.874439	1.19554	1.2331		92.8	0.029309
93	0.135821	0.147654	0.161566	0.175589	0.346804	0.373563	0.909287	0.905525	1.46182	1.49614		93	0.137524	0.141709	0.178992	0.19789	0.402509	0.435841	1.03339	1.02552	1.63495	1.69079		93	0.160143	0.172109	0.225646	0.246019	0.400945	0.405774	0.877544	0.870213	1.20483	1.22948		93	0.09322	0.096524	0.19232	0.198085	0.386463	0.391294	0.882315	0.875511	1.19613	1.23384		93	0.029455
93.2	0.135638	0.147916	0.161033	0.175898	0.34662	0.374214	0.910992	0.90687	1.46223	1.49702		93.2	0.137456	0.141986	0.178663	0.19824	0.402211	0.436603	1.03457	1.02696	1.6361	1.69189		93.2	0.160856	0.172412	0.225979	0.24645	0.40133	0.406528	0.878277	0.871362	1.20607	1.23014		93.2	0.093439	0.096725	0.192869	0.198461	0.387181	0.392016	0.883249	0.876579	1.19696	1.23458		93.2	0.030217
93.4	0.135144	0.148178	0.162375	0.176207	0.34869	0.374866	0.912787	0.908214	1.46322	1.49789		93.4	0.136702	0.142263	0.179626	0.198591	0.404665	0.437365	1.03561	1.0284	1.63655	1.69298		93.4	0.161094	0.172714	0.226192	0.246881	0.402246	0.407282	0.879744	0.872508	1.20693	1.2308		93.4	0.093726	0.096927	0.193052	0.198837	0.388263	0.392736	0.884447	0.877645	1.19768	1.23531		93.4	0.030808
93.6	0.136102	0.148439	0.161998	0.176516	0.348469	0.375517	0.913646	0.909556	1.46364	1.49876		93.6	0.137663	0.14254	0.179939	0.198941	0.404824	0.438125	1.03643	1.02983	1.63682	1.69406		93.6	0.161779	0.173016	0.226843	0.247311	0.403259	0.408035	0.881537	0.873652	1.2074	1.23145		93.6	0.094043	0.097128	0.193875	0.199212	0.388982	0.393457	0.885648	0.878709	1.198	1.23605		93.6	0.031053
93.8	0.136003	0.148701	0.162022	0.176824	0.348707	0.376167	0.915734	0.910895	1.46477	1.49963		93.8	0.137577	0.142817	0.179809	0.199291	0.405513	0.438886	1.03901	1.03127	1.63756	1.69515		93.8	0.161791	0.173318	0.227212	0.247741	0.403855	0.408788	0.882723	0.874794	1.20802	1.2321		93.8	0.094409	0.09733	0.19402	0.199587	0.389522	0.394177	0.886639	0.879771	1.19845	1.23678		93.8	0.030561
94	0.135984	0.148962	0.161615	0.177133	0.350241	0.376817	0.91719	0.912233	1.46621	1.5005		94	0.138009	0.143094	0.180312	0.19964	0.406638	0.439645	1.03992	1.0327	1.6388	1.69622		94	0.16146	0.17362	0.2281	0.248171	0.404326	0.40954	0.88332	0.875933	1.20828	1.23275		94	0.094385	0.097531	0.194708	0.199962	0.390375	0.394896	0.887441	0.88083	1.19845	1.2375		94	0.030992
94.2	0.137108	0.149223	0.161305	0.177441	0.35009	0.377466	0.919318	0.913568	1.46662	1.50135		94.2	0.138862	0.14337	0.179321	0.199989	0.407118	0.440404	1.0426	1.03412	1.63966	1.69729		94.2	0.162038	0.173921	0.228804	0.2486	0.404573	0.410292	0.884823	0.877071	1.20875	1.23339		94.2	0.095008	0.097733	0.194997	0.200337	0.390916	0.395615	0.889627	0.881887	1.19906	1.23823		94.2	0.031111
94.4	0.13632	0.149484	0.161446	0.177749	0.350898	0.378114	0.920918	0.914902	1.46713	1.50221		94.4	0.138412	0.143647	0.180016	0.200338	0.406973	0.441162	1.04438	1.03555	1.64088	1.69836		94.4	0.161856	0.174222	0.229851	0.249029	0.405813	0.411043	0.88621	0.878206	1.20975	1.23403		94.4	0.094706	0.097934	0.195996	0.200712	0.392023	0.396334	0.890291	0.882941	1.2007	1.23895		94.4	0.031014
94.6	0.136274	0.149745	0.162372	0.178056	0.352625	0.378762	0.922449	0.916234	1.46826	1.50306		94.6	0.13973	0.143923	0.180592	0.200687	0.408896	0.44192	1.04574	1.03697	1.64192	1.69942		94.6	0.161674	0.174523	0.23098	0.249458	0.406732	0.411794	0.887702	0.879339	1.21064	1.23467		94.6	0.095149	0.098136	0.196837	0.201086	0.392685	0.397052	0.89094	0.883993	1.20168	1.23966		94.6	0.031745
94.8	0.136557	0.150005	0.162072	0.178364	0.352346	0.37941	0.923781	0.917563	1.46827	1.50391		94.8	0.141521	0.1442	0.180289	0.201035	0.408647	0.442677	1.04731	1.03839	1.64334	1.70048		94.8	0.162233	0.174824	0.231803	0.249886	0.407877	0.412544	0.888635	0.88047	1.21208	1.23531		94.8	0.095725	0.098337	0.197444	0.20146	0.39315	0.397769	0.891934	0.885043	1.20298	1.24038		94.8	0.031063
95	0.136833	0.150265	0.162893	0.178671	0.353531	0.380056	0.925602	0.918891	1.46904	1.50475		95	0.141473	0.144476	0.180874	0.201383	0.409508	0.443433	1.0496	1.03981	1.64446	1.70153		95	0.162205	0.175124	0.233133	0.250314	0.408488	0.413294	0.889034	0.881598	1.21262	1.23594		95	0.095742	0.098539	0.198503	0.201834	0.393702	0.398486	0.892183	0.88609	1.20351	1.24108		95	0.030847
95.2	0.137312	0.150525	0.162956	0.178977	0.354558	0.380703	0.927036	0.920216	1.47018	1.50559		95.2	0.142085	0.144752	0.181808	0.201731	0.410745	0.444189	1.05045	1.04122	1.64587	1.70258		95.2	0.161509	0.175424	0.233708	0.250741	0.409802	0.414043	0.890132	0.882725	1.2132	1.23656		95.2	0.09565	0.09874	0.198859	0.202208	0.394834	0.399203	0.893031	0.887135	1.20367	1.24179		95.2	0.030661
95.4	0.138137	0.150785	0.162659	0.179284	0.353915	0.381348	0.928593	0.92154	1.47042	1.50643		95.4	0.142726	0.145028	0.181568	0.202079	0.409911	0.444944	1.0532	1.04263	1.64637	1.70362		95.4	0.162133	0.175724	0.234627	0.251169	0.410148	0.414792	0.891115	0.883849	1.21445	1.23719		95.4	0.096015	0.098941	0.199715	0.202582	0.394891	0.399919	0.89415	0.888178	1.20508	1.24249		95.4	0.030748
95.6	0.137431	0.151045	0.162932	0.17959	0.354369	0.381994	0.930031	0.922862	1.47107	1.50726		95.6	0.142838	0.145304	0.183184	0.202426	0.410098	0.445698	1.05391	1.04404	1.64775	1.70466		95.6	0.162958	0.176024	0.23487	0.251595	0.410908	0.415541	0.89241	0.884971	1.21539	1.23781		95.6	0.096982	0.099143	0.199573	0.202955	0.395541	0.400635	0.895118	0.889218	1.20594	1.24319		95.6	0.030517
95.8	0.137476	0.151304	0.164021	0.179896	0.354676	0.382638	0.931034	0.924181	1.4718	1.50808		95.8	0.142934	0.14558	0.184161	0.202773	0.411882	0.446452	1.05535	1.04545	1.64809	1.70569		95.8	0.162673	0.176323	0.23501	0.252022	0.410862	0.416289	0.893894	0.886091	1.21633	1.23843		95.8	0.096729	0.099344	0.199787	0.203328	0.396008	0.40135	0.895753	0.890256	1.20682	1.24389		95.8	0.030708
96	0.138125	0.151563	0.163413	0.180202	0.354383	0.383282	0.9322	0.925499	1.47206	1.50891		96	0.143498	0.145855	0.184413	0.20312	0.411031	0.447205	1.05731	1.04686	1.64963	1.70673		96	0.163463	0.176622	0.23511	0.252448	0.411821	0.417037	0.894996	0.887208	1.21713	1.23904		96	0.096406	0.099545	0.200141	0.203701	0.396276	0.402065	0.896956	0.891292	1.20717	1.24458		96	0.030142
96.2	0.137686	0.151822	0.163974	0.180507	0.356715	0.383926	0.933615	0.926815	1.47336	1.50973		96.2	0.143495	0.146131	0.1849	0.203466	0.412985	0.447958	1.05898	1.04826	1.65075	1.70775		96.2	0.163902	0.176921	0.234595	0.252874	0.412803	0.417784	0.895391	0.888324	1.21765	1.23966		96.2	0.097049	0.099746	0.199554	0.204074	0.397355	0.402779	0.897307	0.892325	1.20765	1.24527		96.2	0.030004
96.4	0.138023	0.152081	0.163983	0.180813	0.356951	0.384569	0.934068	0.928128	1.47401	1.51054		96.4	0.144245	0.146406	0.186039	0.203812	0.413821	0.448709	1.05923	1.04966	1.65141	1.70877		96.4	0.163504	0.177219	0.235481	0.253299	0.413824	0.41853	0.896527	0.889437	1.21822	1.24027		96.4	0.096782	0.099948	0.20026	0.204447	0.398234	0.403493	0.898242	0.893356	1.20789	1.24596		96.4	0.030509
96.6	0.13866	0.152339	0.164711	0.181118	0.356801	0.385211	0.93526	0.92944	1.47454	1.51135		96.6	0.144254	0.146682	0.186387	0.204158	0.413871	0.449461	1.06101	1.05106	1.65277	1.70979		96.6	0.164786	0.177518	0.235396	0.253724	0.414736	0.419277	0.897942	0.890548	1.21881	1.24087		96.6	0.09749	0.100149	0.200292	0.204819	0.398582	0.404206	0.899463	0.894385	1.20871	1.24664		96.6	0.029543
96.8	0.138131	0.152598	0.165359	0.181423	0.357733	0.385853	0.936475	0.93075	1.47562	1.51216		96.8	0.143844	0.146957	0.187927	0.204504	0.4155	0.450211	1.06199	1.05245	1.65391	1.7108		96.8	0.164964	0.177816	0.235344	0.254149	0.415286	0.420023	0.899133	0.891657	1.21909	1.24148		96.8	0.09728	0.10035	0.200579	0.205191	0.399513	0.404919	0.90019	0.895412	1.20898	1.24732		96.8	0.030117
97	0.139314	0.152856	0.165198	0.181727	0.358069	0.386494	0.938065	0.932058	1.47686	1.51297		97	0.144964	0.147232	0.188073	0.204849	0.416829	0.450961	1.06385	1.05385	1.65425	1.71181		97	0.165055	0.178114	0.234755	0.254573	0.416967	0.420768	0.900296	0.892764	1.22005	1.24208		97	0.097663	0.100551	0.200615	0.205563	0.401361	0.405632	0.901114	0.896436	1.20965	1.248		97	0.029765
97.2	0.13946	0.153114	0.16561	0.182031	0.3578	0.387135	0.938842	0.933364	1.4767	1.51377		97.2	0.14481	0.147507	0.188244	0.205194	0.417065	0.45171	1.06502	1.05524	1.65495	1.71281		97.2	0.165706	0.178411	0.234691	0.254997	0.417559	0.421513	0.901093	0.893868	1.22059	1.24267		97.2	0.097639	0.100752	0.201175	0.205935	0.401848	0.406344	0.901882	0.897458	1.2106	1.24867		97.2	0.029836
97.4	0.139245	0.153372	0.166549	0.182335	0.359064	0.387775	0.940511	0.934667	1.47785	1.51456		97.4	0.144055	0.147782	0.189834	0.205539	0.419463	0.452459	1.06608	1.05663	1.65555	1.71381		97.4	0.165855	0.178709	0.234661	0.25542	0.419298	0.422257	0.902429	0.894971	1.22116	1.24327		97.4	0.097864	0.100953	0.200921	0.206307	0.403177	0.407055	0.902557	0.898477	1.2118	1.24934		97.4	0.029778
97.6	0.140533	0.153629	0.166526	0.182639	0.357981	0.388415	0.941135	0.935969	1.47869	1.51536		97.6	0.145168	0.148057	0.190206	0.205883	0.419463	0.453206	1.06704	1.05801	1.65645	1.7148		97.6	0.165625	0.179006	0.234999	0.255843	0.420065	0.423001	0.903723	0.896071	1.22192	1.24386		97.6	0.098021	0.101154	0.201903	0.206678	0.404132	0.407766	0.903285	0.899494	1.21282	1.25001		97.6	0.02926
97.8	0.140692	0.153886	0.166318	0.182943	0.358532	0.389054	0.943402	0.937269	1.48015	1.51615		97.8	0.145416	0.148331	0.189831	0.206227	0.420317	0.453954	1.06989	1.0594	1.65789	1.71579		97.8	0.166998	0.179303	0.235388	0.256266	0.421038	0.423745	0.904624	0.897169	1.22161	1.24445		97.8	0.098597	0.101355	0.202401	0.20705	0.404333	0.408477	0.904905	0.900509	1.2133	1.25068		97.8	0.02887
98	0.141033	0.154144	0.167385	0.183246	0.35992	0.389692	0.944927	0.938567	1.48129	1.51693		98	0.146024	0.148606	0.19095	0.206571	0.422039	0.4547	1.0702	1.06078	1.65932	1.71677		98	0.166476	0.179599	0.235758	0.256689	0.421119	0.424488	0.905962	0.898265	1.22208	1.24503		98	0.098299	0.101556	0.202641	0.207421	0.404601	0.409187	0.905762	0.901522	1.21407	1.25134		98	0.029275
98.2	0.142142	0.1544	0.167291	0.183549	0.359671	0.39033	0.946663	0.939864	1.4817	1.51771		98.2	0.146808	0.148881	0.190244	0.206915	0.422547	0.455446	1.0721	1.06216	1.66028	1.71775		98.2	0.167002	0.179895	0.236459	0.257111	0.42195	0.42523	0.907475	0.899359	1.22206	1.24561		98.2	0.0983	0.101757	0.203698	0.207791	0.405613	0.409897	0.907187	0.902533	1.21503	1.252		98.2	0.0303
98.4	0.142378	0.154657	0.167867	0.183852	0.361116	0.390968	0.948194	0.941158	1.48298	1.51849		98.4	0.146842	0.149155	0.191182	0.207258	0.423359	0.456192	1.07314	1.06353	1.6617	1.71873		98.4	0.168193	0.180192	0.237192	0.257533	0.423338	0.425972	0.908456	0.900451	1.22335	1.24619		98.4	0.09838	0.101958	0.204096	0.208162	0.406629	0.410606	0.906972	0.903541	1.21598	1.25265		98.4	0.030154
98.6	0.142632	0.154914	0.168605	0.184154	0.362511	0.391604	0.949685	0.94245	1.48415	1.51926		98.6	0.147812	0.149429	0.192015	0.207601	0.425168	0.456936	1.07387	1.06491	1.66312	1.7197		98.6	0.167666	0.180487	0.237882	0.257954	0.423756	0.426714	0.908645	0.90154	1.22334	1.24677		98.6	0.098705	0.102159	0.204463	0.208533	0.407269	0.411315	0.906868	0.904547	1.21635	1.2533		98.6	0.030951
98.8	0.143642	0.15517	0.169122	0.184456	0.362029	0.392241	0.950533	0.94374	1.48428	1.52003		98.8	0.148327	0.149703	0.191693	0.207944	0.424948	0.457681	1.07484	1.06628	1.66371	1.72067		98.8	0.168724	0.180783	0.238643	0.258375	0.424106	0.427455	0.90968	0.902628	1.22361	1.24734		98.8	0.09932	0.10236	0.204925	0.208903	0.40789	0.412023	0.908479	0.905551	1.2169	1.25395		98.8	0.030875
99	0.143362	0.155426	0.16969	0.184758	0.364194	0.392876	0.952314	0.945029	1.48543	1.5208		99	0.14806	0.149977	0.192375	0.208287	0.42657	0.458424	1.07647	1.06765	1.66468	1.72163		99	0.169102	0.181078	0.239385	0.258796	0.423652	0.428196	0.910933	0.903713	1.22397	1.24791		99	0.099439	0.102561	0.20488	0.209273	0.408128	0.412731	0.909211	0.906552	1.2173	1.2546		99	0.031018
99.2	0.143269	0.155682	0.170922	0.18506	0.365409	0.393512	0.953554	0.946315	1.48614	1.52156		99.2	0.148203	0.150251	0.193838	0.208629	0.428006	0.459167	1.07725	1.06902	1.66555	1.72259		99.2	0.168549	0.181373	0.240497	0.259216	0.424716	0.428936	0.912176	0.904797	1.22421	1.24848		99.2	0.099569	0.102762	0.205745	0.209643	0.409026	0.413439	0.910082	0.907551	1.21765	1.25524		99.2	0.031254
99.4	0.14327	0.155937	0.170619	0.185362	0.365199	0.394146	0.954701	0.9476	1.48655	1.52232		99.4	0.148716	0.150525	0.193307	0.208971	0.428149	0.459909	1.07961	1.07038	1.6665	1.72355		99.4	0.169231	0.181668	0.240874	0.259636	0.424666	0.429676	0.913707	0.905878	1.22475	1.24905		99.4	0.100392	0.102963	0.205948	0.210012	0.409121	0.414146	0.911353	0.908548	1.2188	1.25588		99.4	0.031415
99.6	0.142082	0.156193	0.171856	0.185663	0.365993	0.39478	0.95602	0.948882	1.48694	1.52308		99.6	0.148982	0.150799	0.194196	0.209312	0.429092	0.46065	1.08007	1.07174	1.66759	1.7245		99.6	0.169623	0.181963	0.241674	0.260055	0.424944	0.430416	0.914669	0.906957	1.22525	1.24961		99.6	0.100416	0.103164	0.206294	0.210382	0.409682	0.414852	0.912895	0.909543	1.21961	1.25652		99.6	0.031117
99.8	0.141532	0.156448	0.172033	0.185964	0.36697	0.395414	0.957534	0.950163	1.48735	1.52383		99.8	0.149267	0.151072	0.194353	0.209654	0.430293	0.461391	1.08211	1.0731	1.66759	1.72545		99.8	0.16992	0.182257	0.242149	0.260475	0.425581	0.431155	0.915495	0.908034	1.22651	1.25017		99.8	0.100474	0.103364	0.206772	0.210751	0.410356	0.415558	0.914081	0.910536	1.22044	1.25715		99.8	0.031741
100	0.142491	0.156703	0.171192	0.186264	0.367176	0.396047	0.958696	0.951442	1.48761	1.52458		100	0.149848	0.151346	0.193155	0.209995	0.429454	0.462132	1.08424	1.07446	1.66917	1.72639		100	0.169474	0.182551	0.242416	0.260894	0.425564	0.431893	0.91723	0.909109	1.2266	1.25073		100	0.10055	0.103565	0.206984	0.21112	0.410288	0.416264	0.916065	0.911526	1.22048	1.25778		100	0.032135
100.2	0.141521	0.156958	0.171568	0.186565	0.369691	0.396679	0.960124	0.952718	1.48831	1.52533		100.2	0.149433	0.151619	0.194212	0.210336	0.431086	0.462871	1.08484	1.07582	1.66978	1.72733		100.2	0.170378	0.182845	0.242716	0.261312	0.426276	0.432631	0.918158	0.910182	1.22774	1.25128		100.2	0.101106	0.103766	0.206787	0.211489	0.411132	0.416969	0.917842	0.912514	1.22142	1.25841		100.2	0.032049
100.4	0.141425	0.157213	0.171753	0.186865	0.369778	0.397311	0.960733	0.953993	1.48853	1.52607		100.4	0.149777	0.151892	0.194722	0.210676	0.432113	0.46361	1.08578	1.07717	1.67052	1.72826		100.4	0.170042	0.183139	0.243281	0.26173	0.426437	0.433369	0.919903	0.911252	1.22775	1.25183		100.4	0.101243	0.103966	0.207179	0.211858	0.411634	0.417674	0.919789	0.9135	1.22172	1.25904		100.4	0.032603
100.6	0.141493	0.157467	0.170959	0.187165	0.370287	0.397943	0.962648	0.955266	1.48844	1.52681		100.6	0.14964	0.152165	0.193783	0.211017	0.432293	0.464348	1.08821	1.07852	1.67148	1.72919		100.6	0.170495	0.183432	0.243513	0.262148	0.427224	0.434106	0.921211	0.912321	1.2285	1.25238		100.6	0.101634	0.104167	0.207889	0.212227	0.413137	0.418378	0.921826	0.914484	1.22276	1.25966		100.6	0.031952
100.8	0.140644	0.157721	0.171821	0.187465	0.371568	0.398573	0.963537	0.956537	1.4889	1.52754		100.8	0.149235	0.152438	0.194729	0.211357	0.433932	0.465086	1.08945	1.07987	1.6724	1.73012		100.8	0.170439	0.183725	0.243669	0.262566	0.428139	0.434843	0.922058	0.913387	1.22975	1.25292		100.8	0.101493	0.104368	0.208218	0.212595	0.414445	0.419082	0.922329	0.915465	1.22387	1.26028		100.8	0.032153
101	0.14192	0.157976	0.171722	0.187764	0.371857	0.399204	0.965298	0.957807	1.48905	1.52827		101	0.150453	0.152711	0.194749	0.211697	0.434276	0.465823	1.09109	1.08122	1.67282	1.73104		101	0.170692	0.184018	0.243626	0.262983	0.429999	0.435579	0.923196	0.914452	1.23049	1.25347		101	0.101767	0.104568	0.20815	0.212963	0.416147	0.419785	0.923917	0.916445	1.22454	1.2609		101	0.031832
101.2	0.141477	0.158229	0.172338	0.188064	0.371756	0.399833	0.966128	0.959074	1.48914	1.529		101.2	0.1501	0.152984	0.194683	0.212036	0.434689	0.46656	1.09248	1.08256	1.6738	1.73196		101.2	0.171944	0.184311	0.244147	0.263399	0.430966	0.436315	0.925153	0.915514	1.23202	1.25401		101.2	0.102174	0.104769	0.208515	0.213331	0.417205	0.420488	0.925484	0.917422	1.22565	1.26151		101.2	0.031854
101.4	0.141495	0.158483	0.172328	0.188363	0.373322	0.400462	0.968239	0.960339	1.49066	1.52973		101.4	0.149956	0.153257	0.195562	0.212375	0.436229	0.467295	1.09357	1.0839	1.67488	1.73287		101.4	0.172277	0.184603	0.244447	0.263816	0.431948	0.43705	0.926176	0.916574	1.23306	1.25454		101.4	0.102696	0.10497	0.208634	0.213699	0.418015	0.42119	0.926064	0.918397	1.22689	1.26212		101.4	0.031247
101.6	0.142956	0.158736	0.172344	0.188661	0.372411	0.401091	0.969836	0.961603	1.49079	1.53045		101.6	0.151186	0.153529	0.195185	0.212714	0.436034	0.468031	1.09583	1.08524	1.67561	1.73378		101.6	0.172113	0.184896	0.244825	0.264232	0.433214	0.437785	0.927339	0.917633	1.23346	1.25508		101.6	0.102104	0.10517	0.209573	0.214066	0.418809	0.421892	0.92713	0.919369	1.22736	1.26273		101.6	0.031226
101.8	0.143245	0.15899	0.171938	0.18896	0.37308	0.401719	0.971576	0.962864	1.49248	1.53117		101.8	0.151887	0.153802	0.19564	0.213053	0.43661	0.468765	1.09812	1.08658	1.67729	1.73469		101.8	0.172907	0.185187	0.244764	0.264648	0.434137	0.438519	0.928145	0.918689	1.23355	1.25561		101.8	0.102219	0.105371	0.209465	0.214434	0.418786	0.422594	0.92803	0.92034	1.22776	1.26334		101.8	0.030908
102	0.143567	0.159243	0.17318	0.189258	0.374451	0.402347	0.973132	0.964124	1.49316	1.53188		102	0.152102	0.154074	0.196419	0.213391	0.438394	0.469499	1.09826	1.08791	1.67789	1.73559		102	0.172154	0.185479	0.245174	0.265063	0.434588	0.439253	0.929253	0.919743	1.23463	1.25614		102	0.101394	0.105571	0.20958	0.214801	0.419241	0.423295	0.928828	0.921308	1.22829	1.26394		102	0.030591
102.2	0.144981	0.159496	0.172257	0.189556	0.374127	0.402974	0.974386	0.965382	1.49349	1.53259		102.2	0.153172	0.154347	0.19593	0.21373	0.437867	0.470232	1.09977	1.08925	1.67907	1.73649		102.2	0.172567	0.185771	0.245686	0.265478	0.436116	0.439987	0.930311	0.920795	1.23477	1.25667		102.2	0.101885	0.105772	0.209895	0.215168	0.420233	0.423996	0.928673	0.922275	1.22901	1.26454		102.2	0.030809
102.4	0.145282	0.159748	0.17313	0.189854	0.375335	0.4036	0.975035	0.966638	1.4943	1.5333		102.4	0.153619	0.154619	0.196338	0.214067	0.439052	0.470965	1.1007	1.09058	1.68007	1.73738		102.4	0.173186	0.186062	0.246158	0.265893	0.437333	0.44072	0.930405	0.921845	1.23502	1.25719		102.4	0.102398	0.105972	0.209829	0.215534	0.420715	0.424696	0.928774	0.923239	1.22919	1.26513		102.4	0.030111
102.6	0.145637	0.160001	0.174207	0.190152	0.375985	0.404226	0.976314	0.967892	1.49469	1.534		102.6	0.154273	0.154891	0.197525	0.214405	0.439923	0.471697	1.10143	1.0919	1.68097	1.73827		102.6	0.173657	0.186353	0.245945	0.266307	0.438182	0.441453	0.931419	0.922893	1.23523	1.25771		102.6	0.102622	0.106173	0.209861	0.215901	0.421705	0.425396	0.929051	0.924201	1.22974	1.26573		102.6	0.03026
102.8	0.146899	0.160253	0.17448	0.190449	0.375723	0.404851	0.977702	0.969144	1.49422	1.5347		102.8	0.155126	0.155163	0.196242	0.214742	0.440349	0.472428	1.10373	1.09323	1.6815	1.73915		102.8	0.173825	0.186643	0.246433	0.266721	0.438947	0.442185	0.93264	0.923939	1.2356	1.25823		102.8	0.103296	0.106373	0.210236	0.216267	0.422732	0.426095	0.929885	0.92516	1.23019	1.26632		102.8	0.029727
103	0.146555	0.160505	0.175069	0.190746	0.37728	0.405476	0.979696	0.970394	1.49569	1.5354		103	0.155677	0.155435	0.196975	0.215079	0.440994	0.473159	1.10526	1.09455	1.68261	1.74004		103	0.174437	0.186934	0.246858	0.267134	0.439498	0.442916	0.933645	0.924983	1.23615	1.25875		103	0.103358	0.106573	0.21073	0.216634	0.42327	0.426794	0.92998	0.926118	1.23019	1.26691		103	0.029795
103.2	0.147238	0.160757	0.176194	0.191043	0.378109	0.4061	0.980752	0.971643	1.49641	1.5361		103.2	0.15621	0.155706	0.197834	0.215416	0.442346	0.473889	1.10683	1.09587	1.68356	1.74091		103.2	0.174312	0.187224	0.247412	0.267547	0.440509	0.443648	0.934195	0.926025	1.23621	1.25926		103.2	0.104081	0.106774	0.211607	0.217	0.42384	0.427492	0.930742	0.927074	1.23041	1.26749		103.2	0.029394
103.4	0.147588	0.161008	0.175928	0.191339	0.377336	0.406724	0.982304	0.972889	1.49683	1.53679		103.4	0.156792	0.155978	0.197952	0.215753	0.441801	0.474619	1.10875	1.09719	1.68457	1.74179		103.4	0.173627	0.187514	0.248326	0.26796	0.44111	0.444379	0.935004	0.927065	1.23686	1.25977		103.4	0.10436	0.106974	0.212416	0.217365	0.424561	0.42819	0.93168	0.928027	1.23098	1.26808		103.4	0.029816
103.6	0.146991	0.16126	0.177972	0.191635	0.37869	0.407347	0.983731	0.974134	1.49693	1.53747		103.6	0.156666	0.156249	0.199011	0.216089	0.442746	0.475348	1.10978	1.09851	1.68471	1.74266		103.6	0.174044	0.187804	0.248671	0.268373	0.441577	0.445109	0.935693	0.928102	1.23745	1.26028		103.6	0.104285	0.107174	0.212695	0.217731	0.42487	0.428887	0.932254	0.928978	1.23189	1.26866		103.6	0.029898
103.8	0.147326	0.161511	0.177588	0.191931	0.379325	0.40797	0.98564	0.975377	1.49744	1.53816		103.8	0.156263	0.156521	0.199707	0.216425	0.442943	0.476076	1.11159	1.09982	1.68514	1.74352		103.8	0.173979	0.188093	0.248635	0.268785	0.442658	0.445839	0.936306	0.929138	1.23831	1.26079		103.8	0.104625	0.107375	0.213076	0.218096	0.425671	0.429584	0.93303	0.929927	1.23239	1.26923		103.8	0.030747
104	0.14809	0.161762	0.177867	0.192227	0.379873	0.408592	0.986955	0.976618	1.49785	1.53884		104	0.156675	0.156792	0.199539	0.21676	0.443152	0.476804	1.11324	1.10114	1.68644	1.74439		104	0.172634	0.188382	0.248344	0.269197	0.442869	0.446569	0.937568	0.930172	1.23818	1.26129		104	0.10459	0.107575	0.213083	0.218462	0.426551	0.430281	0.934569	0.930874	1.2327	1.26981		104	0.03141
104.2	0.14695	0.162013	0.178733	0.192523	0.382067	0.409213	0.988584	0.977857	1.49913	1.53952		104.2	0.155554	0.157063	0.200964	0.217096	0.4446	0.477531	1.11397	1.10245	1.68735	1.74525		104.2	0.173862	0.188671	0.248446	0.269608	0.443188	0.447298	0.938621	0.931204	1.23867	1.26179		104.2	0.10582	0.107775	0.213241	0.218827	0.427077	0.430977	0.935814	0.931819	1.23338	1.27038		104.2	0.030743
104.4	0.147314	0.162263	0.179514	0.192818	0.382115	0.409834	0.989052	0.979094	1.49977	1.54019		104.4	0.156087	0.157334	0.200776	0.217431	0.44536	0.478257	1.11563	1.10375	1.68825	1.7461		104.4	0.173553	0.18896	0.248798	0.270019	0.443339	0.448026	0.939693	0.932233	1.2383	1.26229		104.4	0.105743	0.107975	0.214037	0.219192	0.427318	0.431673	0.936495	0.932762	1.23357	1.27095		104.4	0.031523
104.6	0.147745	0.162514	0.179386	0.193113	0.382574	0.410455	0.9906	0.980329	1.50003	1.54086		104.6	0.155922	0.157605	0.200573	0.217766	0.445457	0.478983	1.11766	1.10506	1.68916	1.74695		104.6	0.173892	0.189249	0.248935	0.27043	0.444089	0.448754	0.9411	0.933261	1.23872	1.26279		104.6	0.106041	0.108176	0.214769	0.219556	0.428364	0.432368	0.937376	0.933702	1.23426	1.27152		104.6	0.031813
104.8	0.146976	0.162764	0.181187	0.193408	0.384369	0.411075	0.991208	0.981563	1.50114	1.54153		104.8	0.155795	0.157876	0.201788	0.218101	0.447919	0.479708	1.11827	1.10636	1.69036	1.7478		104.8	0.174766	0.189537	0.249505	0.270841	0.44471	0.449482	0.942411	0.934287	1.2388	1.26328		104.8	0.106803	0.108376	0.215166	0.219921	0.429382	0.433063	0.938944	0.934641	1.23494	1.27208		104.8	0.031982
105	0.148266	0.163014	0.18142	0.193703	0.385223	0.411694	0.992909	0.982795	1.50247	1.5422		105	0.156424	0.158147	0.202507	0.218435	0.448216	0.480432	1.11997	1.10766	1.69124	1.74865		105	0.175921	0.189825	0.249596	0.271251	0.445157	0.450209	0.943621	0.935311	1.23854	1.26377		105	0.107075	0.108576	0.215432	0.220285	0.430153	0.433757	0.940268	0.935577	1.23521	1.27264		105	0.032642
105.2	0.148014	0.163264	0.181582	0.193997	0.38579	0.412313	0.993606	0.984025	1.50356	1.54286		105.2	0.156701	0.158418	0.201883	0.218769	0.449348	0.481156	1.12153	1.10896	1.6925	1.74948		105.2	0.176381	0.190113	0.250264	0.27166	0.446064	0.450936	0.944948	0.936332	1.23906	1.26426		105.2	0.107364	0.108776	0.216187	0.220649	0.43129	0.434451	0.941071	0.936512	1.23562	1.2732		105.2	0.032961
105.4	0.148192	0.163513	0.181972	0.194291	0.387059	0.412931	0.995368	0.985253	1.50476	1.54352		105.4	0.156563	0.158688	0.203329	0.219103	0.450733	0.48188	1.12238	1.11026	1.6931	1.75032		105.4	0.177463	0.1904	0.250593	0.27207	0.446837	0.451663	0.945943	0.937352	1.23895	1.26474		105.4	0.10727	0.108976	0.216498	0.221013	0.431323	0.435144	0.941636	0.937444	1.23616	1.27376		105.4	0.032956
105.6	0.149545	0.163763	0.182115	0.194585	0.387489	0.413549	0.996	0.986479	1.50498	1.54418		105.6	0.157577	0.158959	0.202724	0.219436	0.452041	0.482602	1.12377	1.11155	1.69379	1.75115		105.6	0.177901	0.190688	0.251063	0.272479	0.448383	0.452389	0.947011	0.93837	1.23914	1.26523		105.6	0.107464	0.109176	0.216435	0.221377	0.432594	0.435837	0.942888	0.938374	1.23732	1.27431		105.6	0.033268
105.8	0.149807	0.164012	0.182087	0.194878	0.388112	0.414167	0.996797	0.987703	1.50628	1.54483		105.8	0.157161	0.159229	0.203314	0.21977	0.452813	0.483324	1.12394	1.11284	1.69513	1.75198		105.8	0.177958	0.190975	0.251436	0.272888	0.448731	0.453114	0.948212	0.939386	1.23919	1.26571		105.8	0.107338	0.109376	0.216808	0.22174	0.433249	0.43653	0.943564	0.939302	1.23787	1.27486		105.8	0.0331
106	0.150281	0.164261	0.183492	0.195172	0.389702	0.414783	0.998363	0.988925	1.50628	1.54548		106	0.15712	0.159499	0.20379	0.220103	0.454916	0.484046	1.1246	1.11413	1.69526	1.75281		106	0.178739	0.191261	0.25264	0.273296	0.449018	0.453839	0.949935	0.9404	1.23979	1.26619		106	0.107353	0.109576	0.217079	0.222103	0.433272	0.437222	0.945043	0.940228	1.23833	1.27541		106	0.032809
106.2	0.1518	0.16451	0.182935	0.195465	0.389345	0.415399	0.998954	0.990146	1.50666	1.54613		106.2	0.157311	0.159769	0.203332	0.220435	0.45493	0.484766	1.12575	1.11542	1.6962	1.75363		106.2	0.178635	0.191548	0.253122	0.273704	0.450816	0.454564	0.951464	0.941411	1.23991	1.26666		106.2	0.107336	0.109776	0.217133	0.222467	0.434621	0.437913	0.945274	0.941152	1.23901	1.27596		106.2	0.033
106.4	0.152212	0.164758	0.184188	0.195758	0.390163	0.416015	1.00011	0.991365	1.50683	1.54677		106.4	0.157397	0.160039	0.203502	0.220768	0.456326	0.485487	1.12728	1.11671	1.69661	1.75445		106.4	0.178965	0.191834	0.253678	0.274111	0.450895	0.455288	0.952623	0.942421	1.24048	1.26714		106.4	0.107032	0.109976	0.217411	0.222829	0.435156	0.438605	0.947187	0.942074	1.23904	1.2765		106.4	0.032446
106.6	0.152296	0.165007	0.184722	0.19605	0.391129	0.41663	1.00198	0.992582	1.50731	1.54741		106.6	0.157112	0.160309	0.204305	0.2211	0.457618	0.486206	1.12833	1.11799	1.69758	1.75526		106.6	0.179907	0.19212	0.254397	0.274519	0.4519	0.456012	0.95401	0.943429	1.24153	1.26761		106.6	0.107155	0.110176	0.217547	0.223192	0.436796	0.439295	0.947942	0.942994	1.23959	1.27704		106.6	0.032513
106.8	0.152693	0.165255	0.184392	0.196343	0.391339	0.417245	1.00328	0.993797	1.50764	1.54805		106.8	0.157626	0.160579	0.202792	0.221432	0.458011	0.486925	1.13084	1.11927	1.69826	1.75607		106.8	0.179522	0.192406	0.25523	0.274926	0.452148	0.456735	0.954471	0.944435	1.24251	1.26808		106.8	0.107148	0.110376	0.218059	0.223555	0.437494	0.439986	0.948023	0.943912	1.24034	1.27758		106.8	0.032022
107	0.15257	0.165503	0.18496	0.196635	0.392313	0.417859	1.00432	0.99501	1.50942	1.54868		107	0.157638	0.160848	0.203826	0.221763	0.457933	0.487643	1.13176	1.12055	1.69966	1.75688		107	0.17987	0.192692	0.256518	0.275332	0.45216	0.457458	0.955875	0.945439	1.24366	1.26855		107	0.106996	0.110576	0.219661	0.223917	0.438113	0.440676	0.949306	0.944827	1.241	1.27812		107	0.032226
107.2	0.152945	0.165751	0.185515	0.196927	0.393757	0.418472	1.00454	0.996222	1.5094	1.54931		107.2	0.157606	0.161118	0.20442	0.222095	0.459681	0.488361	1.13268	1.12182	1.69978	1.75768		107.2	0.179445	0.192977	0.256738	0.275739	0.453511	0.45818	0.956452	0.946441	1.2449	1.26901		107.2	0.106945	0.110776	0.219095	0.224279	0.438811	0.441365	0.949983	0.945741	1.24206	1.27865		107.2	0.031733
107.4	0.153832	0.165999	0.184831	0.197218	0.392991	0.419085	1.00566	0.997432	1.50961	1.54994		107.4	0.15808	0.161387	0.204676	0.222426	0.459192	0.489078	1.13366	1.1231	1.70049	1.75849		107.4	0.17904	0.193262	0.257188	0.276144	0.454792	0.458902	0.95712	0.947441	1.24596	1.26947		107.4	0.106313	0.110975	0.21936	0.224641	0.440212	0.442054	0.950426	0.946653	1.24312	1.27918		107.4	0.032072
107.6	0.15377	0.166246	0.185429	0.19751	0.394742	0.419698	1.00709	0.99864	1.51019	1.55057		107.6	0.158024	0.161657	0.204942	0.222757	0.460568	0.489795	1.13433	1.12437	1.70105	1.75928		107.6	0.179142	0.193547	0.256764	0.27655	0.456041	0.459624	0.95817	0.948439	1.24657	1.26993		107.6	0.105939	0.111175	0.219424	0.225003	0.440997	0.442742	0.95129	0.947562	1.24345	1.27971		107.6	0.031842
107.8	0.154253	0.166493	0.18466	0.197801	0.394929	0.42031	1.00849	0.999846	1.51142	1.55119		107.8	0.158369	0.161926	0.205627	0.223087	0.461011	0.49051	1.13555	1.12564	1.70201	1.76008		107.8	0.17922	0.193832	0.257147	0.276955	0.456848	0.460345	0.959528	0.949435	1.24715	1.27039		107.8	0.106121	0.111375	0.220027	0.225365	0.441618	0.443431	0.952599	0.94847	1.2444	1.28024		107.8	0.031417
108	0.154765	0.16674	0.184636	0.198092	0.39527	0.420921	1.00912	1.00105	1.51255	1.55181		108	0.158868	0.162195	0.20497	0.223418	0.461232	0.491226	1.1369	1.12691	1.70307	1.76086		108	0.179439	0.194116	0.256998	0.27736	0.457975	0.461065	0.960366	0.95043	1.24705	1.27084		108	0.107299	0.111575	0.220314	0.225726	0.442506	0.444118	0.953522	0.949375	1.2449	1.28076		108	0.031539
108.2	0.1541	0.166987	0.185415	0.198383	0.396474	0.421532	1.01001	1.00225	1.51421	1.55243		108.2	0.158806	0.162464	0.205798	0.223748	0.461957	0.49194	1.13744	1.12817	1.70456	1.76165		108.2	0.180637	0.194401	0.25701	0.277765	0.458288	0.461786	0.961403	0.951422	1.24718	1.2713		108.2	0.108283	0.111775	0.220461	0.226087	0.442181	0.444805	0.954088	0.950279	1.2451	1.28128		108.2	0.030753
108.4	0.154776	0.167234	0.185676	0.198673	0.396573	0.422142	1.01048	1.00345	1.51536	1.55304		108.4	0.159348	0.162733	0.205589	0.224078	0.462733	0.492654	1.13897	1.12944	1.70537	1.76243		108.4	0.181441	0.194685	0.2571	0.278169	0.459053	0.462505	0.9626	0.952412	1.24755	1.27175		108.4	0.108449	0.111974	0.221215	0.226448	0.442629	0.445492	0.955122	0.95118	1.24557	1.2818		108.4	0.031544
108.6	0.155445	0.16748	0.185066	0.198963	0.396737	0.422752	1.01219	1.00465	1.51656	1.55365		108.6	0.159664	0.163002	0.205582	0.224407	0.463222	0.493368	1.14035	1.1307	1.70701	1.76321		108.6	0.1818	0.194968	0.257135	0.278573	0.459991	0.463225	0.963642	0.953401	1.24745	1.2722		108.6	0.10875	0.112174	0.221244	0.226809	0.443458	0.446178	0.955173	0.95208	1.24542	1.28232		108.6	0.031391
108.8	0.15542	0.167726	0.185789	0.199253	0.398531	0.423361	1.01318	1.00585	1.51791	1.55426		108.8	0.159534	0.163271	0.206355	0.224736	0.464726	0.494081	1.14088	1.13196	1.70797	1.76399		108.8	0.182876	0.195252	0.257892	0.278976	0.460314	0.463944	0.964514	0.954387	1.24793	1.27264		108.8	0.109436	0.112374	0.222032	0.22717	0.444012	0.446864	0.956582	0.952977	1.24592	1.28283		108.8	0.031164
109	0.157046	0.167973	0.185703	0.199543	0.398493	0.42397	1.01421	1.00704	1.51935	1.55487		109	0.1602	0.163539	0.206349	0.225065	0.464256	0.494793	1.14203	1.13321	1.70882	1.76476		109	0.183829	0.195535	0.257759	0.279379	0.461674	0.464662	0.965422	0.955372	1.24811	1.27309		109	0.11003	0.112573	0.221956	0.22753	0.444585	0.44755	0.956804	0.953872	1.24573	1.28334		109	0.031003
109.2	0.157294	0.168218	0.186208	0.199833	0.398932	0.424578	1.01537	1.00824	1.52045	1.55547		109.2	0.160172	0.163808	0.206045	0.225394	0.464806	0.495504	1.14257	1.13447	1.71005	1.76553		109.2	0.182984	0.195818	0.258448	0.279782	0.462326	0.46538	0.966332	0.956355	1.24821	1.27353		109.2	0.109883	0.112773	0.22266	0.22789	0.44546	0.448235	0.957431	0.954766	1.24583	1.28385		109.2	0.030982
109.4	0.157556	0.168464	0.186569	0.200122	0.400522	0.425186	1.01663	1.00943	1.52099	1.55607		109.4	0.159849	0.164076	0.207438	0.225723	0.466269	0.496215	1.14266	1.13572	1.7108	1.7663		109.4	0.184044	0.196101	0.259137	0.280185	0.463391	0.466098	0.96767	0.957335	1.24849	1.27397		109.4	0.110763	0.112972	0.223574	0.22825	0.445898	0.448919	0.958424	0.955657	1.24632	1.28436		109.4	0.03065
109.6	0.159253	0.168709	0.186187	0.200411	0.400962	0.425793	1.01734	1.01062	1.52117	1.55667		109.6	0.160921	0.164344	0.206803	0.226051	0.466924	0.496926	1.14369	1.13697	1.71158	1.76706		109.6	0.18308	0.196383	0.259509	0.280587	0.463725	0.466815	0.968799	0.958314	1.24914	1.27441		109.6	0.11066	0.113172	0.223572	0.22861	0.446866	0.449603	0.959558	0.956547	1.24764	1.28486		109.6	0.031201
109.8	0.159824	0.168955	0.186777	0.2007	0.400898	0.4264	1.01922	1.01181	1.52254	1.55726		109.8	0.160743	0.164612	0.207431	0.226379	0.466374	0.497635	1.14441	1.13822	1.71294	1.76782		109.8	0.182219	0.196666	0.260677	0.280989	0.463993	0.467531	0.970578	0.959291	1.24956	1.27484		109.8	0.110001	0.113372	0.22493	0.22897	0.447606	0.450287	0.960845	0.957434	1.24758	1.28537		109.8	0.031828
110	0.159792	0.1692	0.188001	0.200988	0.402361	0.427006	1.02066	1.01299	1.52346	1.55785		110	0.160173	0.16488	0.208806	0.226706	0.467618	0.498344	1.14559	1.13947	1.71325	1.76857		110	0.182452	0.196948	0.261175	0.28139	0.464254	0.468248	0.971577	0.960266	1.2498	1.27527		110	0.109891	0.113571	0.224741	0.22933	0.447826	0.45097	0.962638	0.95832	1.24775	1.28587		110	0.030919
110.2	0.161443	0.169445	0.188163	0.201276	0.401872	0.427612	1.0221	1.01418	1.52378	1.55844		110.2	0.160639	0.165148	0.20897	0.227034	0.467585	0.499053	1.14756	1.14071	1.71421	1.76933		110.2	0.182573	0.19723	0.261917	0.281791	0.465118	0.468963	0.972565	0.961239	1.25048	1.27571		110.2	0.109607	0.113771	0.225053	0.229689	0.449065	0.451653	0.963458	0.959203	1.24834	1.28636		110.2	0.031738
110.4	0.161219	0.169689	0.189223	0.201564	0.403049	0.428217	1.02384	1.01536	1.52453	1.55903		110.4	0.160445	0.165416	0.210048	0.227361	0.468133	0.499761	1.14945	1.14195	1.71513	1.77008		110.4	0.182136	0.197511	0.263064	0.282192	0.464877	0.469679	0.973545	0.962211	1.25104	1.27613		110.4	0.109863	0.11397	0.225573	0.230048	0.449467	0.452335	0.964665	0.960085	1.24879	1.28686		110.4	0.031747
110.6	0.16095	0.169934	0.190178	0.201852	0.404089	0.428821	1.02567	1.01654	1.52576	1.55961		110.6	0.160365	0.165684	0.211194	0.227688	0.469102	0.500468	1.15099	1.14319	1.71572	1.77082		110.6	0.182646	0.197792	0.26411	0.282592	0.465904	0.470394	0.974374	0.96318	1.25148	1.27656		110.6	0.10983	0.114169	0.22616	0.230407	0.450706	0.453017	0.965607	0.960964	1.24913	1.28735		110.6	0.032286
110.8	0.162122	0.170178	0.190189	0.20214	0.404177	0.429425	1.02673	1.01772	1.52561	1.56019		110.8	0.161437	0.165952	0.211169	0.228014	0.469116	0.501175	1.15321	1.14443	1.7158	1.77156		110.8	0.18291	0.198074	0.264545	0.282992	0.466485	0.471108	0.974916	0.964147	1.25192	1.27698		110.8	0.109888	0.114369	0.227052	0.230766	0.451554	0.453698	0.966036	0.961842	1.24976	1.28784		110.8	0.032416
111	0.162333	0.170422	0.190461	0.202427	0.404758	0.430029	1.02831	1.0189	1.5261	1.56077		111	0.16218	0.166219	0.212301	0.228341	0.469655	0.501881	1.15443	1.14566	1.71673	1.7723		111	0.182274	0.198354	0.265283	0.283392	0.46711	0.471822	0.976452	0.965113	1.25256	1.27741		111	0.110126	0.114568	0.227756	0.231124	0.452451	0.454379	0.967645	0.962717	1.24997	1.28833		111	0.032356
111.2	0.162109	0.170666	0.190875	0.202714	0.406	0.430632	1.02893	1.02008	1.52545	1.56134		111.2	0.162273	0.166487	0.212976	0.228667	0.471231	0.502586	1.15512	1.1469	1.71605	1.77304		111.2	0.183147	0.198635	0.265415	0.283792	0.468232	0.472536	0.976953	0.966077	1.25304	1.27783		111.2	0.110247	0.114768	0.227267	0.231483	0.452696	0.45506	0.968067	0.963591	1.25009	1.28882		111.2	0.032449
111.4	0.162484	0.17091	0.190263	0.203001	0.4051	0.431234	1.03033	1.02125	1.52595	1.56191		111.4	0.162861	0.166754	0.213465	0.228993	0.471048	0.503291	1.15636	1.14813	1.71679	1.77377		111.4	0.183224	0.198916	0.265905	0.284191	0.4686	0.473249	0.977864	0.967039	1.25317	1.27825		111.4	0.110178	0.114967	0.227642	0.231841	0.453055	0.45574	0.968966	0.964463	1.25077	1.2893		111.4	0.032602
111.6	0.161512	0.171153	0.191084	0.203288	0.407195	0.431836	1.03216	1.02242	1.52711	1.56248		111.6	0.16261	0.167021	0.215011	0.229318	0.472407	0.503995	1.1578	1.14936	1.71738	1.7745		111.6	0.183429	0.199196	0.267022	0.284589	0.469082	0.473962	0.978795	0.967999	1.25351	1.27866		111.6	0.11027	0.115166	0.228863	0.232199	0.453226	0.45642	0.969816	0.965332	1.25162	1.28978		111.6	0.032444
111.8	0.161343	0.171397	0.190836	0.203574	0.407262	0.432437	1.03333	1.02359	1.5281	1.56305		111.8	0.163259	0.167288	0.21532	0.229643	0.473039	0.504699	1.15945	1.15058	1.71795	1.77523		111.8	0.184132	0.199476	0.267796	0.284988	0.46941	0.474674	0.980129	0.968957	1.2539	1.27907		111.8	0.110765	0.115366	0.229501	0.232556	0.452897	0.457099	0.971026	0.9662	1.2526	1.29026		111.8	0.032173
112	0.161847	0.17164	0.191255	0.20386	0.407503	0.433038	1.03441	1.02476	1.52858	1.56361		112	0.163531	0.167555	0.214765	0.229968	0.473035	0.505402	1.1612	1.15181	1.71886	1.77595		112	0.185049	0.199755	0.268376	0.285386	0.470553	0.475386	0.980412	0.969913	1.25392	1.27949		112	0.110802	0.115565	0.229825	0.232914	0.453301	0.457778	0.972081	0.967066	1.25315	1.29074		112	0.033629
112.2	0.160606	0.171883	0.192018	0.204146	0.408645	0.433639	1.03585	1.02593	1.53029	1.56417		112.2	0.163103	0.167822	0.215854	0.230293	0.474583	0.506105	1.16251	1.15303	1.72036	1.77667		112.2	0.185376	0.200035	0.268754	0.285783	0.47142	0.476097	0.981276	0.970867	1.2542	1.2799		112.2	0.110904	0.115764	0.230357	0.233271	0.453889	0.458456	0.972654	0.96793	1.2533	1.29121		112.2	0.033442
112.4	0.160805	0.172125	0.190805	0.204432	0.408543	0.434239	1.0369	1.02709	1.5307	1.56473		112.4	0.163077	0.168089	0.214763	0.230618	0.475198	0.506806	1.16456	1.15425	1.72083	1.77738		112.4	0.185979	0.200314	0.269419	0.286181	0.472025	0.476808	0.982111	0.97182	1.25516	1.2803		112.4	0.111177	0.115963	0.230834	0.233629	0.454344	0.459134	0.973412	0.968792	1.25391	1.29169		112.4	0.034249
112.6	0.161324	0.172368	0.190561	0.204717	0.409009	0.434838	1.03899	1.02826	1.53115	1.56529		112.6	0.163394	0.168355	0.214775	0.230942	0.475939	0.507508	1.16611	1.15547	1.72191	1.7781		112.6	0.186809	0.200593	0.270096	0.286578	0.472887	0.477519	0.983051	0.97277	1.25517	1.28071		112.6	0.111391	0.116162	0.231193	0.233986	0.454882	0.459812	0.973396	0.969652	1.25378	1.29216		112.6	0.033673
112.8	0.160704	0.17261	0.191117	0.205002	0.410945	0.435437	1.0395	1.02942	1.53248	1.56584		112.8	0.162953	0.168622	0.215796	0.231266	0.477317	0.508208	1.16663	1.15669	1.72226	1.77881		112.8	0.186643	0.200872	0.270236	0.286975	0.473336	0.478229	0.984119	0.973719	1.25551	1.28111		112.8	0.111788	0.116362	0.231707	0.234343	0.455551	0.460489	0.974896	0.97051	1.25422	1.29262		112.8	0.033586
113	0.161499	0.172852	0.191068	0.205287	0.410271	0.436035	1.04022	1.03058	1.53308	1.56639		113	0.163264	0.168888	0.215514	0.23159	0.477311	0.508908	1.16743	1.1579	1.72327	1.77951		113	0.187665	0.20115	0.270814	0.287371	0.47411	0.478939	0.985285	0.974666	1.25599	1.28151		113	0.112546	0.116561	0.232497	0.234699	0.456104	0.461165	0.975489	0.971366	1.25507	1.29309		113	0.033712
113.2	0.160995	0.173094	0.191085	0.205572	0.411622	0.436633	1.04139	1.03174	1.53367	1.56694		113.2	0.163408	0.169155	0.215501	0.231913	0.478285	0.509608	1.16859	1.15911	1.7245	1.78022		113.2	0.187298	0.201429	0.271063	0.287767	0.474655	0.479648	0.986461	0.975611	1.25654	1.28191		113.2	0.112413	0.11676	0.23333	0.235056	0.45708	0.461841	0.976284	0.972221	1.25585	1.29355		113.2	0.034292
113.4	0.160658	0.173336	0.191258	0.205857	0.413169	0.43723	1.04213	1.03289	1.53422	1.56749		113.4	0.163515	0.169421	0.216272	0.232236	0.479888	0.510307	1.16872	1.16033	1.72536	1.78092		113.4	0.188189	0.201707	0.272049	0.288163	0.475252	0.480357	0.987811	0.976554	1.2568	1.28231		113.4	0.112987	0.116959	0.234755	0.235412	0.458086	0.462517	0.977962	0.973073	1.25664	1.29402		113.4	0.034728
113.6	0.161589	0.173578	0.190354	0.206141	0.412856	0.437827	1.04288	1.03405	1.53468	1.56803		113.6	0.165192	0.169687	0.21533	0.232559	0.479569	0.511005	1.17044	1.16153	1.72635	1.78162		113.6	0.188512	0.201985	0.272367	0.288558	0.475636	0.481065	0.989038	0.977496	1.25759	1.28271		113.6	0.112945	0.117158	0.234934	0.235768	0.459023	0.463193	0.979064	0.973924	1.25777	1.29448		113.6	0.034926
113.8	0.161789	0.173819	0.190928	0.206425	0.413348	0.438423	1.04471	1.0352	1.53603	1.56857		113.8	0.165267	0.169953	0.215421	0.232882	0.479776	0.511703	1.17096	1.16274	1.72808	1.78231		113.8	0.188608	0.202262	0.272544	0.288953	0.476572	0.481773	0.989812	0.978435	1.25775	1.2831		113.8	0.113126	0.117357	0.235354	0.236124	0.460349	0.463867	0.980472	0.974772	1.25804	1.29493		113.8	0.035183
114	0.161235	0.17406	0.191304	0.206709	0.414383	0.439019	1.04553	1.03635	1.53658	1.56911		114	0.165141	0.170219	0.216227	0.233204	0.481349	0.5124	1.17193	1.16394	1.72898	1.783		114	0.189353	0.20254	0.272233	0.289348	0.477135	0.48248	0.990203	0.979373	1.25754	1.28349		114	0.113503	0.117556	0.235396	0.23648	0.460808	0.464542	0.981293	0.975619	1.25833	1.29539		114	0.034231
114.2	0.162954	0.174301	0.19101	0.206992	0.414095	0.439614	1.04741	1.0375	1.53628	1.56964		114.2	0.166565	0.170485	0.21576	0.233527	0.48142	0.513096	1.17382	1.16515	1.72995	1.78369		114.2	0.190461	0.202817	0.272799	0.289742	0.478125	0.483188	0.991867	0.980309	1.25837	1.28388		114.2	0.114269	0.117755	0.235694	0.236835	0.461367	0.465216	0.982302	0.976464	1.2591	1.29584		114.2	0.035247
114.4	0.162916	0.174542	0.191347	0.207276	0.415296	0.440208	1.04863	1.03865	1.53725	1.57017		114.4	0.166771	0.17075	0.216729	0.233849	0.482377	0.513792	1.175	1.16635	1.73046	1.78438		114.4	0.190285	0.203094	0.273329	0.290136	0.479181	0.483894	0.99291	0.981243	1.25857	1.28427		114.4	0.114112	0.117954	0.236306	0.237191	0.462882	0.465889	0.983351	0.977307	1.25957	1.29629		114.4	0.034952
114.6	0.163475	0.174783	0.192142	0.207559	0.416278	0.440803	1.04986	1.0398	1.5371	1.5707		114.6	0.167434	0.171016	0.21729	0.23417	0.483767	0.514487	1.17554	1.16754	1.73051	1.78506		114.6	0.19116	0.20337	0.272946	0.29053	0.480546	0.4846	0.993654	0.982176	1.25924	1.28466		114.6	0.114391	0.118153	0.236194	0.237546	0.463862	0.466563	0.984058	0.978148	1.25976	1.29674		114.6	0.034828
114.8	0.164687	0.175023	0.190927	0.207841	0.416092	0.441396	1.05107	1.04094	1.53656	1.57123		114.8	0.169016	0.171282	0.216608	0.234492	0.483732	0.515182	1.17745	1.16874	1.73116	1.78574		114.8	0.191979	0.203647	0.273541	0.290923	0.48144	0.485306	0.993801	0.983106	1.2596	1.28504		114.8	0.115118	0.118352	0.236404	0.237901	0.46502	0.467235	0.983548	0.978987	1.26041	1.29719		114.8	0.034354
115	0.164218	0.175263	0.191914	0.208124	0.417107	0.441989	1.05325	1.04208	1.53706	1.57176		115	0.168946	0.171547	0.216898	0.234813	0.484684	0.515876	1.17831	1.16993	1.7325	1.78642		115	0.191969	0.203923	0.273803	0.291316	0.482251	0.486012	0.994765	0.984035	1.2598	1.28542		115	0.115414	0.118551	0.235978	0.238256	0.465781	0.467908	0.98363	0.979824	1.26031	1.29763		115	0.034465
115.2	0.163887	0.175503	0.192245	0.208406	0.418399	0.442582	1.05429	1.04322	1.53746	1.57228		115.2	0.169128	0.171812	0.217542	0.235134	0.48599	0.516569	1.17966	1.17112	1.7328	1.78709		115.2	0.192782	0.204199	0.274091	0.291709	0.482977	0.486717	0.995327	0.984962	1.2606	1.2858		115.2	0.115399	0.11875	0.235858	0.23861	0.465797	0.468579	0.984171	0.980659	1.26098	1.29808		115.2	0.034516
115.4	0.164509	0.175743	0.1922	0.208689	0.418254	0.443174	1.05569	1.04436	1.53777	1.5728		115.4	0.16948	0.172077	0.217415	0.235454	0.48645	0.517262	1.18104	1.17231	1.73358	1.78776		115.4	0.192696	0.204475	0.274814	0.292101	0.484455	0.487421	0.996127	0.985887	1.26113	1.28618		115.4	0.115082	0.118948	0.236193	0.238965	0.467047	0.469251	0.984665	0.981493	1.26224	1.29852		115.4	0.03465
115.6	0.16413	0.175983	0.19293	0.20897	0.420732	0.443766	1.05748	1.0455	1.539	1.57332		115.6	0.170212	0.172342	0.218728	0.235775	0.488764	0.517954	1.18224	1.1735	1.73419	1.78843		115.6	0.192427	0.20475	0.275022	0.292493	0.485189	0.488125	0.996168	0.98681	1.26205	1.28656		115.6	0.114692	0.119147	0.236124	0.239319	0.467903	0.469922	0.984892	0.982325	1.26273	1.29896		115.6	0.034408
115.8	0.164573	0.176222	0.193327	0.209252	0.421098	0.444357	1.0583	1.04664	1.53887	1.57383		115.8	0.17069	0.172607	0.218194	0.236095	0.489961	0.518646	1.18306	1.17469	1.73522	1.78909		115.8	0.192043	0.205026	0.275613	0.292885	0.486085	0.488829	0.997499	0.987731	1.262	1.28693		115.8	0.114229	0.119346	0.236607	0.239673	0.468182	0.470592	0.985486	0.983154	1.26297	1.29939		115.8	0.034031
116	0.165147	0.176462	0.193397	0.209534	0.421818	0.444947	1.05949	1.04777	1.53958	1.57435		116	0.17102	0.172872	0.217959	0.236414	0.490732	0.519337	1.18497	1.17587	1.73611	1.78976		116	0.192694	0.205301	0.275284	0.293276	0.486795	0.489532	0.997425	0.988651	1.26249	1.2873		116	0.114671	0.119545	0.23641	0.240027	0.469158	0.471262	0.985388	0.983982	1.2636	1.29983		116	0.034536
116.2	0.164159	0.176701	0.194013	0.209815	0.423206	0.445537	1.06087	1.0489	1.54041	1.57486		116.2	0.170241	0.173137	0.218783	0.236734	0.49304	0.520028	1.18544	1.17705	1.73705	1.79041		116.2	0.192076	0.205575	0.275509	0.293667	0.488022	0.490235	0.99842	0.989569	1.2628	1.28767		116.2	0.115079	0.119744	0.236697	0.24038	0.470338	0.471932	0.98554	0.984808	1.26396	1.30026		116.2	0.034189
116.4	0.164368	0.17694	0.193291	0.210096	0.423622	0.446127	1.06114	1.05003	1.54001	1.57536		116.4	0.170569	0.173402	0.218317	0.237053	0.493858	0.520717	1.18718	1.17823	1.73749	1.79107		116.4	0.192709	0.20585	0.275922	0.294058	0.488041	0.490937	0.999006	0.990485	1.26381	1.28804		116.4	0.115638	0.119942	0.236798	0.240734	0.469981	0.472601	0.985936	0.985633	1.26465	1.30069		116.4	0.034619
116.6	0.164962	0.177178	0.194709	0.210377	0.424145	0.446716	1.06268	1.05116	1.54081	1.57587		116.6	0.170214	0.173666	0.218808	0.237372	0.494664	0.521407	1.18832	1.17941	1.73884	1.79172		116.6	0.193502	0.206124	0.275675	0.294448	0.488665	0.491639	1.00025	0.991399	1.26389	1.28841		116.6	0.115975	0.120141	0.23651	0.241087	0.470622	0.47327	0.986724	0.986455	1.2649	1.30112		116.6	0.034006
116.8	0.163861	0.177417	0.195589	0.210657	0.42568	0.447304	1.0628	1.05229	1.54174	1.57637		116.8	0.17031	0.173931	0.220179	0.237691	0.496329	0.522095	1.189	1.18058	1.73939	1.79237		116.8	0.193134	0.206399	0.275469	0.294838	0.489645	0.49234	1.00152	0.992312	1.26422	1.28877		116.8	0.115951	0.12034	0.236132	0.24144	0.471845	0.473938	0.987953	0.987276	1.26571	1.30154		116.8	0.034059
117	0.164385	0.177655	0.195951	0.210937	0.424851	0.447892	1.06374	1.05341	1.54172	1.57688		117	0.170857	0.174195	0.219726	0.23801	0.496027	0.522784	1.19029	1.18176	1.74055	1.79302		117	0.194385	0.206672	0.275916	0.295228	0.489624	0.493041	1.00267	0.993222	1.26559	1.28914		117	0.116615	0.120538	0.236669	0.241793	0.471762	0.474606	0.988969	0.988094	1.26684	1.30197		117	0.034036
117.2	0.163921	0.177893	0.195992	0.211217	0.426154	0.44848	1.06487	1.05454	1.54209	1.57737		117.2	0.171062	0.174459	0.220577	0.238328	0.496435	0.523471	1.19174	1.18293	1.74129	1.79367		117.2	0.19487	0.206946	0.275568	0.295617	0.49045	0.493742	1.00382	0.994131	1.26581	1.2895		117.2	0.116541	0.120737	0.236326	0.242146	0.472925	0.475274	0.989897	0.988911	1.26717	1.30239		117.2	0.034347
117.4	0.163393	0.178131	0.19701	0.211497	0.426995	0.449067	1.06546	1.05566	1.54212	1.57787		117.4	0.171236	0.174723	0.221696	0.238646	0.497953	0.524158	1.19184	1.1841	1.74191	1.79431		117.4	0.195246	0.20722	0.276289	0.296006	0.490266	0.494442	1.00488	0.995039	1.26629	1.28986		117.4	0.117296	0.120935	0.237065	0.242498	0.473374	0.475941	0.991418	0.989726	1.26841	1.30281		117.4	0.034549
117.6	0.164483	0.178369	0.196549	0.211777	0.425945	0.449653	1.06615	1.05678	1.54172	1.57836		117.6	0.172398	0.174987	0.221366	0.238964	0.497044	0.524844	1.1943	1.18527	1.74294	1.79495		117.6	0.195519	0.207493	0.276714	0.296395	0.4909	0.495142	1.0055	0.995944	1.26676	1.29022		117.6	0.117401	0.121134	0.237409	0.242851	0.473826	0.476608	0.991685	0.99054	1.26916	1.30323		117.6	0.034304
117.8	0.164175	0.178606	0.197453	0.212056	0.426183	0.450239	1.06768	1.0579	1.54219	1.57885		117.8	0.17245	0.175251	0.222053	0.239281	0.497946	0.52553	1.195	1.18643	1.74436	1.79558		117.8	0.196275	0.207766	0.276469	0.296783	0.49136	0.495841	1.00618	0.996848	1.26712	1.29057		117.8	0.118447	0.121333	0.237366	0.243203	0.474361	0.477274	0.992757	0.991351	1.2699	1.30365		117.8	0.03528
118	0.163785	0.178844	0.197974	0.212335	0.426939	0.450825	1.06843	1.05902	1.54295	1.57934		118	0.172667	0.175515	0.22324	0.239599	0.498874	0.526215	1.1966	1.18759	1.7449	1.79621		118	0.196485	0.208039	0.277177	0.297171	0.491727	0.49654	1.00744	0.99775	1.26754	1.29093		118	0.119115	0.121531	0.238244	0.243555	0.474922	0.47794	0.993853	0.992161	1.27033	1.30406		118	0.034769
118.2	0.165772	0.179081	0.19833	0.212614	0.425779	0.45141	1.07014	1.06013	1.54264	1.57983		118.2	0.173945	0.175779	0.223517	0.239916	0.497811	0.5269	1.19808	1.18876	1.74513	1.79685		118.2	0.197459	0.208311	0.278177	0.297559	0.492816	0.497239	1.00898	0.99865	1.26866	1.29128		118.2	0.119332	0.12173	0.238901	0.243907	0.475405	0.478605	0.995348	0.992969	1.27138	1.30447		118.2	0.034868
118.4	0.165594	0.179318	0.199169	0.212893	0.426536	0.451994	1.07078	1.06125	1.5436	1.58032		118.4	0.173984	0.176042	0.225158	0.240232	0.498324	0.527584	1.1991	1.18992	1.74516	1.79747		118.4	0.198357	0.208583	0.279155	0.297946	0.493364	0.497937	1.00931	0.999548	1.26907	1.29163		118.4	0.119614	0.121928	0.239677	0.244258	0.476304	0.47927	0.996069	0.993775	1.27189	1.30488		118.4	0.034901
118.6	0.165722	0.179555	0.199656	0.213171	0.426443	0.452578	1.07203	1.06236	1.54347	1.5808		118.6	0.174394	0.176306	0.225632	0.240549	0.498493	0.528267	1.19989	1.19107	1.74564	1.7981		118.6	0.198621	0.208856	0.279827	0.298333	0.494075	0.498634	1.01005	1.00045	1.26977	1.29198		118.6	0.119705	0.122127	0.24045	0.24461	0.476916	0.479934	0.996408	0.994579	1.27204	1.30529		118.6	0.035678
118.8	0.166586	0.179791	0.198789	0.213449	0.425822	0.453161	1.07389	1.06347	1.54396	1.58128		118.8	0.175427	0.176569	0.224886	0.240865	0.497562	0.52895	1.20257	1.19223	1.74645	1.79872		118.8	0.199889	0.209127	0.280532	0.29872	0.494884	0.499332	1.01097	1.00134	1.27044	1.29232		118.8	0.120183	0.122325	0.241222	0.244961	0.477813	0.480598	0.997194	0.995381	1.27292	1.3057		118.8	0.035527
119	0.166367	0.180028	0.199948	0.213727	0.427376	0.453744	1.07559	1.06458	1.54428	1.58176		119	0.175357	0.176832	0.225442	0.241181	0.499144	0.529632	1.20252	1.19338	1.74703	1.79934		119	0.19998	0.209399	0.281047	0.299106	0.496014	0.500028	1.01168	1.00223	1.27038	1.29267		119	0.119743	0.122523	0.241583	0.245312	0.47876	0.481262	0.997583	0.996182	1.27272	1.30611		119	0.036413
119.2	0.166742	0.180264	0.199652	0.214005	0.427934	0.454327	1.07634	1.06569	1.54512	1.58223		119.2	0.175762	0.177096	0.226156	0.241497	0.500298	0.530314	1.20396	1.19453	1.74706	1.79995		119.2	0.200191	0.20967	0.281257	0.299492	0.496951	0.500725	1.01252	1.00312	1.27085	1.29301		119.2	0.119709	0.122722	0.242222	0.245663	0.47957	0.481925	0.999228	0.996981	1.27277	1.30651		119.2	0.036249
119.4	0.167713	0.1805	0.199308	0.214283	0.427496	0.454909	1.07753	1.06679	1.54588	1.58271		119.4	0.176246	0.177359	0.225648	0.241812	0.500763	0.530995	1.20455	1.19568	1.74743	1.80057		119.4	0.200089	0.209942	0.282505	0.299878	0.49759	0.501421	1.01352	1.00401	1.27162	1.29336		119.4	0.119157	0.12292	0.243523	0.246014	0.480422	0.482588	0.999677	0.997778	1.27323	1.30691		119.4	0.03662
119.6	0.167773	0.180736	0.200061	0.21456	0.429683	0.45549	1.07891	1.0679	1.54694	1.58318		119.6	0.176702	0.177622	0.226702	0.242128	0.503041	0.531675	1.20505	1.19683	1.74786	1.80118		119.6	0.199643	0.210213	0.282417	0.300263	0.497954	0.502116	1.01393	1.0049	1.27195	1.2937		119.6	0.118441	0.123118	0.243348	0.246364	0.480593	0.48325	0.999677	0.998573	1.27339	1.30731		119.6	0.03651
119.8	0.168461	0.180971	0.200295	0.214837	0.42985	0.456071	1.07982	1.069	1.54756	1.58364		119.8	0.177266	0.177884	0.225893	0.242443	0.504118	0.532355	1.20539	1.19798	1.74926	1.80179		119.8	0.199534	0.210483	0.283796	0.300649	0.498514	0.502811	1.0154	1.00579	1.27235	1.29404		119.8	0.118167	0.123317	0.245231	0.246715	0.480947	0.483912	0.999876	0.999366	1.27398	1.30771		119.8	0.03608
120	0.169314	0.181207	0.200233	0.215114	0.430359	0.456651	1.08106	1.0701	1.54892	1.58411		120	0.177101	0.178147	0.226387	0.242757	0.504805	0.533035	1.20671	1.19912	1.75019	1.80239		120	0.20003	0.210754	0.283837	0.301033	0.499383	0.503506	1.01537	1.00667	1.27291	1.29437		120	0.118416	0.123515	0.245018	0.247065	0.481345	0.484574	1.00004	1.00016	1.27398	1.3081		120	0.036537
120.2	0.168812	0.181442	0.20212	0.21539	0.431929	0.457231	1.08241	1.0712	1.54949	1.58458		120.2	0.176812	0.17841	0.227886	0.243072	0.507019	0.533713	1.20666	1.20026	1.75125	1.803		120.2	0.200215	0.211024	0.284896	0.301418	0.499868	0.5042	1.01635	1.00755	1.27333	1.29471		120.2	0.118278	0.123713	0.245568	0.247415	0.481437	0.485235	1.00112	1.00095	1.2748	1.3085		120.2	0.036182
120.4	0.169114	0.181677	0.202191	0.215667	0.432449	0.45781	1.08264	1.0723	1.55045	1.58504		120.4	0.176852	0.178672	0.227477	0.243386	0.507489	0.534392	1.20836	1.2014	1.75238	1.8036		120.4	0.199863	0.211294	0.285355	0.301802	0.500599	0.504894	1.01683	1.00844	1.27412	1.29504		120.4	0.118337	0.123911	0.24573	0.247764	0.481379	0.485896	1.00146	1.00174	1.27533	1.30889		120.4	0.035638
120.6	0.169318	0.181912	0.202962	0.215943	0.433873	0.458389	1.08468	1.07339	1.55146	1.5855		120.6	0.177069	0.178935	0.227387	0.2437	0.508558	0.535069	1.20931	1.20254	1.75351	1.8042		120.6	0.20036	0.211564	0.28493	0.302186	0.501027	0.505587	1.01767	1.00932	1.27414	1.29537		120.6	0.118038	0.12411	0.245001	0.248114	0.481976	0.486556	1.00304	1.00252	1.27585	1.30928		120.6	0.0347
120.8	0.168483	0.182147	0.203947	0.216219	0.435554	0.458968	1.08529	1.07449	1.55254	1.58596		120.8	0.177709	0.179197	0.228517	0.244014	0.510228	0.535746	1.2102	1.20367	1.75363	1.80479		120.8	0.200334	0.211834	0.285306	0.302569	0.501919	0.50628	1.01854	1.01019	1.27456	1.2957		120.8	0.118145	0.124308	0.245359	0.248463	0.483025	0.487216	1.00367	1.00331	1.27707	1.30967		120.8	0.034403
121	0.168811	0.182381	0.203782	0.216494	0.43568	0.459546	1.08615	1.07558	1.55253	1.58641		121	0.178034	0.179459	0.22768	0.244327	0.510159	0.536422	1.21099	1.20481	1.75468	1.80538		121	0.200432	0.212103	0.2854	0.302952	0.501683	0.506973	1.0192	1.01107	1.27527	1.29603		121	0.118491	0.124506	0.245523	0.248813	0.483094	0.487875	1.00487	1.00409	1.27768	1.31005		121	0.033901
121.2	0.168493	0.182616	0.203743	0.21677	0.4363	0.460123	1.08765	1.07667	1.55256	1.58686		121.2	0.177873	0.179721	0.228151	0.24464	0.510329	0.537098	1.21255	1.20594	1.75522	1.80597		121.2	0.200594	0.212372	0.286111	0.303335	0.502482	0.507665	1.02035	1.01194	1.27514	1.29636		121.2	0.118551	0.124704	0.246037	0.249162	0.48415	0.488534	1.00543	1.00487	1.27838	1.31044		121.2	0.034187
121.4	0.167574	0.18285	0.204721	0.217045	0.437671	0.4607	1.08877	1.07776	1.5527	1.58732		121.4	0.177579	0.179983	0.228907	0.244953	0.512223	0.537773	1.21314	1.20707	1.75627	1.80656		121.4	0.199992	0.212641	0.286774	0.303717	0.502846	0.508356	1.02105	1.01282	1.27541	1.29668		121.4	0.119302	0.124902	0.246608	0.249511	0.48502	0.489192	1.00665	1.00565	1.27954	1.31082		121.4	0.034534
121.6	0.168601	0.183084	0.204497	0.21732	0.437696	0.461276	1.09012	1.07885	1.55329	1.58777		121.6	0.177923	0.180245	0.229018	0.245266	0.511679	0.538448	1.21583	1.2082	1.75742	1.80715		121.6	0.199848	0.21291	0.286871	0.304099	0.503813	0.509048	1.02195	1.01369	1.2753	1.29701		121.6	0.119429	0.1251	0.246784	0.249859	0.486121	0.48985	1.00769	1.00643	1.28005	1.3112		121.6	0.033817
121.8	0.168946	0.183318	0.205244	0.217595	0.438752	0.461852	1.09092	1.07993	1.55415	1.58821		121.8	0.178537	0.180507	0.229594	0.245578	0.512792	0.539122	1.21629	1.20932	1.7581	1.80773		121.8	0.200852	0.213178	0.286913	0.304481	0.504258	0.509738	1.02277	1.01456	1.27532	1.29733		121.8	0.120643	0.125298	0.246563	0.250208	0.486434	0.490508	1.00887	1.0072	1.28013	1.31158		121.8	0.034623
122	0.168744	0.183551	0.205983	0.217869	0.440026	0.462428	1.09167	1.08102	1.55537	1.58866		122	0.178365	0.180769	0.230682	0.245891	0.513708	0.539796	1.21812	1.21045	1.75874	1.80831		122	0.20037	0.213446	0.287503	0.304863	0.504628	0.510429	1.02386	1.01542	1.27595	1.29765		122	0.121178	0.125496	0.246839	0.250556	0.487471	0.491165	1.01003	1.00798	1.28025	1.31196		122	0.034037
122.2	0.170504	0.183785	0.206043	0.218143	0.439618	0.463002	1.09292	1.0821	1.55551	1.5891		122.2	0.178876	0.18103	0.230093	0.246203	0.513407	0.540469	1.2196	1.21157	1.75978	1.80888		122.2	0.201516	0.213714	0.288263	0.305244	0.505266	0.511119	1.0247	1.01629	1.27625	1.29797		122.2	0.121965	0.125694	0.247666	0.250904	0.487949	0.491822	1.01087	1.00875	1.28022	1.31234		122.2	0.034092
122.4	0.169869	0.184018	0.207044	0.218418	0.441187	0.463577	1.09386	1.08318	1.55682	1.58954		122.4	0.17888	0.181292	0.231197	0.246514	0.514459	0.541141	1.22062	1.21269	1.76015	1.80946		122.4	0.202941	0.213982	0.28865	0.305625	0.506063	0.511808	1.02521	1.01715	1.27639	1.29828		122.4	0.122241	0.125892	0.247855	0.251252	0.488749	0.492479	1.01132	1.00952	1.28018	1.31271		122.4	0.034682
122.6	0.170161	0.184251	0.207266	0.218691	0.44174	0.464151	1.09489	1.08426	1.55698	1.58998		122.6	0.179071	0.181553	0.231264	0.246826	0.515006	0.541813	1.22152	1.21381	1.76097	1.81003		122.6	0.203014	0.21425	0.289319	0.306005	0.507389	0.512497	1.02604	1.01801	1.27704	1.2986		122.6	0.122356	0.12609	0.248903	0.2516	0.490395	0.493135	1.01191	1.01029	1.28052	1.31308		122.6	0.034846
122.8	0.171726	0.184484	0.206779	0.218965	0.441524	0.464724	1.09578	1.08534	1.5575	1.59042		122.8	0.179848	0.181814	0.23087	0.247137	0.514738	0.542484	1.22347	1.21493	1.76208	1.8106		122.8	0.20441	0.214517	0.288996	0.306385	0.509441	0.513186	1.02729	1.01888	1.27821	1.29892		122.8	0.122892	0.126288	0.248506	0.251947	0.491615	0.49379	1.01326	1.01106	1.28137	1.31345		122.8	0.034173
123	0.172039	0.184716	0.20785	0.219238	0.44305	0.465297	1.09657	1.08641	1.55813	1.59085		123	0.179302	0.182076	0.231761	0.247448	0.51616	0.543155	1.22333	1.21604	1.76253	1.81117		123	0.205117	0.214784	0.289769	0.306765	0.510535	0.513874	1.02799	1.01974	1.27801	1.29923		123	0.123208	0.126486	0.249089	0.252295	0.492961	0.494445	1.01351	1.01182	1.28068	1.31382		123	0.034751
123.2	0.172425	0.184949	0.207772	0.219512	0.442837	0.465869	1.09709	1.08749	1.55925	1.59128		123.2	0.179326	0.182337	0.232008	0.247758	0.516974	0.543825	1.22551	1.21715	1.76283	1.81173		123.2	0.205892	0.215051	0.289409	0.307145	0.511974	0.514562	1.02925	1.02059	1.27862	1.29954		123.2	0.123813	0.126684	0.249364	0.252642	0.493938	0.4951	1.0147	1.01259	1.28063	1.31419		123.2	0.0347
123.4	0.173549	0.185181	0.207517	0.219784	0.442674	0.466441	1.09838	1.08856	1.56003	1.59171		123.4	0.179492	0.182598	0.231744	0.248069	0.516866	0.544494	1.22674	1.21826	1.76376	1.81229		123.4	0.206268	0.215318	0.290317	0.307524	0.51273	0.51525	1.03107	1.02145	1.27939	1.29985		123.4	0.123217	0.126882	0.249795	0.252989	0.494232	0.495754	1.01597	1.01335	1.28099	1.31455		123.4	0.035474
123.6	0.174056	0.185413	0.209346	0.220057	0.444885	0.467013	1.09892	1.08963	1.5605	1.59214		123.6	0.17976	0.182858	0.232923	0.248379	0.519379	0.545163	1.22714	1.21937	1.76405	1.81285		123.6	0.206759	0.215584	0.289929	0.307903	0.514241	0.515937	1.03228	1.0223	1.27952	1.30015		123.6	0.12326	0.12708	0.249422	0.253336	0.495178	0.496408	1.01621	1.01411	1.28128	1.31492		123.6	0.036158
123.8	0.174238	0.185645	0.209681	0.22033	0.445141	0.467584	1.09923	1.0907	1.56097	1.59257		123.8	0.18002	0.183119	0.233133	0.248689	0.519978	0.545831	1.22767	1.22048	1.7649	1.81341		123.8	0.207112	0.21585	0.290262	0.308281	0.515541	0.516623	1.03391	1.02315	1.27978	1.30046		123.8	0.12345	0.127277	0.249884	0.253682	0.495904	0.497062	1.01698	1.01487	1.28184	1.31528		123.8	0.035679
124	0.175165	0.185877	0.21078	0.220602	0.446092	0.468154	1.10002	1.09177	1.56179	1.59299		124	0.18014	0.18338	0.234788	0.248999	0.520798	0.546499	1.22898	1.22158	1.76545	1.81397		124	0.208003	0.216116	0.290691	0.30866	0.516626	0.517309	1.0347	1.02401	1.28032	1.30077		124	0.124127	0.127475	0.250017	0.254029	0.496099	0.497715	1.01757	1.01562	1.28265	1.31564		124	0.035991
124.2	0.174264	0.186109	0.212665	0.220874	0.44827	0.468724	1.10126	1.09284	1.56228	1.59342		124.2	0.180081	0.18364	0.236358	0.249308	0.522984	0.547166	1.22908	1.22269	1.76625	1.81452		124.2	0.208433	0.216382	0.291346	0.309038	0.517314	0.517995	1.03559	1.02485	1.28126	1.30107		124.2	0.124861	0.127673	0.250413	0.254375	0.496338	0.498367	1.01832	1.01638	1.28401	1.316		124.2	0.03504
124.4	0.174743	0.18634	0.212669	0.221146	0.448183	0.469293	1.10171	1.0939	1.56324	1.59384		124.4	0.180446	0.183901	0.235714	0.249617	0.523298	0.547833	1.23097	1.22379	1.76683	1.81507		124.4	0.207896	0.216648	0.291322	0.309415	0.518215	0.518681	1.03651	1.0257	1.28164	1.30137		124.4	0.124483	0.127871	0.25067	0.254721	0.49648	0.499019	1.01909	1.01713	1.28439	1.31636		124.4	0.035207
124.6	0.174983	0.186571	0.212987	0.221417	0.449222	0.469862	1.10347	1.09496	1.56386	1.59426		124.6	0.180841	0.184161	0.23607	0.249926	0.524071	0.548499	1.23167	1.22489	1.7678	1.81561		124.6	0.208313	0.216913	0.290861	0.309792	0.518822	0.519366	1.03727	1.02655	1.2822	1.30167		124.6	0.124545	0.128068	0.250452	0.255067	0.496693	0.499671	1.02019	1.01789	1.28549	1.31671		124.6	0.035261
124.8	0.173686	0.186802	0.214025	0.221689	0.450272	0.470431	1.10444	1.09603	1.56476	1.59467		124.8	0.180747	0.184421	0.236753	0.250235	0.525617	0.549164	1.2328	1.22598	1.76843	1.81616		124.8	0.208181	0.217178	0.291668	0.310169	0.519858	0.52005	1.03798	1.02739	1.28257	1.30197		124.8	0.124891	0.128266	0.250865	0.255413	0.497434	0.500322	1.02032	1.01864	1.28652	1.31707		124.8	0.035434
125	0.173954	0.187033	0.213414	0.22196	0.450083	0.470999	1.10579	1.09709	1.56446	1.59509		125	0.180799	0.184682	0.236012	0.250543	0.525124	0.549829	1.23413	1.22708	1.76928	1.8167		125	0.207346	0.217443	0.292777	0.310546	0.520558	0.520734	1.03902	1.02823	1.28266	1.30227		125	0.125197	0.128464	0.252032	0.255758	0.49877	0.500973	1.02191	1.01938	1.28684	1.31742		125	0.035166
125.2	0.173844	0.187264	0.213582	0.222231	0.450789	0.471566	1.10762	1.09814	1.56539	1.5955		125.2	0.180567	0.184942	0.236918	0.250852	0.525526	0.550493	1.23539	1.22817	1.76973	1.81724		125.2	0.20727	0.217708	0.293578	0.310922	0.52075	0.521418	1.04027	1.02907	1.28251	1.30256		125.2	0.12515	0.128661	0.252577	0.256104	0.498788	0.501624	1.02278	1.02013	1.28755	1.31777		125.2	0.035781
125.4	0.173083	0.187494	0.213813	0.222501	0.452373	0.472133	1.10868	1.0992	1.56644	1.59591		125.4	0.180077	0.185201	0.237847	0.25116	0.527101	0.551157	1.2357	1.22926	1.77122	1.81778		125.4	0.207557	0.217972	0.293525	0.311298	0.521195	0.522101	1.04083	1.02991	1.28311	1.30286		125.4	0.12566	0.128859	0.252545	0.256449	0.500109	0.502274	1.02332	1.02088	1.28847	1.31812		125.4	0.036073
125.6	0.174572	0.187724	0.213175	0.222772	0.451914	0.472699	1.11009	1.10026	1.56709	1.59632		125.6	0.181343	0.185461	0.237846	0.251467	0.526658	0.55182	1.23813	1.23035	1.77189	1.81831		125.6	0.207249	0.218236	0.293464	0.311674	0.521714	0.522784	1.04158	1.03075	1.28326	1.30315		125.6	0.125825	0.129056	0.252213	0.256794	0.500595	0.502924	1.0245	1.02162	1.28885	1.31846		125.6	0.035755
125.8	0.175082	0.187954	0.21299	0.223042	0.452962	0.473265	1.11137	1.10131	1.56819	1.59673		125.8	0.181711	0.185721	0.237836	0.251775	0.527588	0.552483	1.23877	1.23144	1.77304	1.81885		125.8	0.20832	0.2185	0.294511	0.312049	0.521601	0.523466	1.04142	1.03159	1.28336	1.30344		125.8	0.126344	0.129254	0.252652	0.257139	0.500441	0.503573	1.02447	1.02236	1.28927	1.31881		125.8	0.036448
126	0.175161	0.188184	0.212791	0.223312	0.453722	0.473831	1.11342	1.10236	1.56972	1.59713		126	0.181217	0.185981	0.238345	0.252082	0.528912	0.553145	1.24067	1.23253	1.77391	1.81938		126	0.208315	0.218764	0.295041	0.312425	0.522268	0.524148	1.04158	1.03242	1.28409	1.30373		126	0.126777	0.129452	0.252846	0.257483	0.501451	0.504222	1.02447	1.0231	1.29006	1.31916		126	0.035969
126.2	0.176924	0.188414	0.211851	0.223582	0.453329	0.474396	1.11463	1.10341	1.5702	1.59753		126.2	0.182609	0.18624	0.237138	0.252389	0.528205	0.553806	1.24166	1.23361	1.77466	1.81991		126.2	0.208667	0.219028	0.295929	0.312799	0.522316	0.52483	1.04229	1.03325	1.28383	1.30402		126.2	0.126931	0.129649	0.253891	0.257828	0.501739	0.50487	1.02514	1.02384	1.29005	1.3195		126.2	0.035989
126.4	0.176953	0.188643	0.212356	0.223851	0.454067	0.47496	1.11617	1.10446	1.57202	1.59794		126.4	0.182709	0.186499	0.237636	0.252696	0.528779	0.554467	1.24279	1.2347	1.77534	1.82043		126.4	0.209534	0.219291	0.296121	0.313174	0.523566	0.525511	1.0424	1.03408	1.28435	1.30431		126.4	0.126552	0.129847	0.253622	0.258172	0.502875	0.505518	1.02514	1.02458	1.29074	1.31984		126.4	0.035308
126.6	0.177249	0.188873	0.211738	0.224121	0.453839	0.475524	1.11731	1.10551	1.57265	1.59833		126.6	0.182584	0.186759	0.237256	0.253002	0.528819	0.555127	1.24369	1.23578	1.77602	1.82096		126.6	0.209111	0.219554	0.297006	0.313548	0.524012	0.526192	1.04321	1.03491	1.28461	1.30459		126.6	0.126858	0.130044	0.254516	0.258516	0.503987	0.506166	1.02609	1.02531	1.29142	1.32018		126.6	0.035113
126.8	0.179114	0.189102	0.210992	0.22439	0.453285	0.476088	1.11897	1.10656	1.5739	1.59873		126.8	0.183212	0.187018	0.236394	0.253308	0.528457	0.555787	1.246	1.23685	1.77702	1.82148		126.8	0.209525	0.219817	0.297253	0.313922	0.525332	0.526872	1.04391	1.03574	1.28501	1.30487		126.8	0.127045	0.130241	0.254956	0.25886	0.505349	0.506813	1.02698	1.02605	1.29135	1.32052		126.8	0.035306
127	0.179749	0.189331	0.212066	0.224659	0.454488	0.476651	1.12007	1.1076	1.57487	1.59913		127	0.183123	0.187277	0.236985	0.253614	0.52953	0.556446	1.2462	1.23793	1.77691	1.822		127	0.20969	0.22008	0.29799	0.314295	0.525212	0.527552	1.04449	1.03657	1.28473	1.30516		127	0.127651	0.130439	0.255431	0.259204	0.506086	0.507459	1.02738	1.02678	1.29117	1.32085		127	0.035749
127.2	0.180592	0.18956	0.212003	0.224927	0.454676	0.477214	1.12091	1.10864	1.5759	1.59952		127.2	0.183348	0.187536	0.236843	0.25392	0.530751	0.557105	1.24831	1.23901	1.77722	1.82251		127.2	0.210279	0.220342	0.297994	0.314668	0.526104	0.528231	1.04541	1.03739	1.28467	1.30544		127.2	0.127732	0.130636	0.255642	0.259547	0.506946	0.508106	1.02826	1.02751	1.29121	1.32119		127.2	0.036528
127.4	0.182392	0.189788	0.212027	0.225196	0.454589	0.477776	1.1217	1.10969	1.57642	1.59991		127.4	0.184146	0.187795	0.236539	0.254225	0.530124	0.557763	1.24841	1.24008	1.77762	1.82303		127.4	0.210115	0.220605	0.298486	0.315041	0.526362	0.52891	1.04713	1.03822	1.28473	1.30572		127.4	0.12761	0.130834	0.255474	0.259891	0.507078	0.508752	1.03009	1.02824	1.29168	1.32152		127.4	0.037548
127.6	0.182546	0.190017	0.213594	0.225464	0.456878	0.478337	1.12223	1.11072	1.57717	1.6003		127.6	0.184103	0.188054	0.237482	0.254531	0.532758	0.55842	1.24888	1.24115	1.77762	1.82354		127.6	0.210145	0.220867	0.298621	0.315413	0.526624	0.529589	1.04769	1.03904	1.28454	1.306		127.6	0.128072	0.131031	0.255576	0.260234	0.507834	0.509397	1.03016	1.02897	1.2916	1.32185		127.6	0.038525
127.8	0.182768	0.190245	0.213561	0.225732	0.457446	0.478898	1.1228	1.11176	1.57729	1.60069		127.8	0.184661	0.188312	0.237338	0.254836	0.533093	0.559077	1.24972	1.24222	1.77784	1.82405		127.8	0.210397	0.221128	0.299241	0.315786	0.527488	0.530267	1.04868	1.03986	1.28461	1.30627		127.8	0.128581	0.131228	0.256345	0.260577	0.508555	0.510042	1.03101	1.02969	1.29169	1.32218		127.8	0.03805
128	0.183448	0.190473	0.214017	0.226	0.45849	0.479459	1.12465	1.1128	1.57806	1.60108		128	0.185417	0.188571	0.237674	0.25514	0.53417	0.559734	1.25095	1.24329	1.77897	1.82456		128	0.210142	0.22139	0.300029	0.316158	0.527328	0.530945	1.04949	1.04068	1.28488	1.30655		128	0.128906	0.131426	0.256665	0.26092	0.508149	0.510687	1.03158	1.03042	1.29209	1.32251		128	0.038057
128.2	0.182935	0.190701	0.21464	0.226267	0.460299	0.480019	1.12594	1.11383	1.57835	1.60146		128.2	0.185194	0.188829	0.238646	0.255445	0.536172	0.56039	1.25097	1.24435	1.77965	1.82506		128.2	0.210433	0.221651	0.300681	0.316529	0.528375	0.531623	1.04976	1.04149	1.28568	1.30682		128.2	0.128997	0.131623	0.256924	0.261263	0.508801	0.511331	1.03183	1.03114	1.29187	1.32283		128.2	0.03796
128.4	0.183209	0.190929	0.214765	0.226535	0.46014	0.480579	1.12656	1.11487	1.57865	1.60184		128.4	0.185012	0.189088	0.238401	0.255749	0.536579	0.561045	1.25252	1.24542	1.78039	1.82556		128.4	0.210337	0.221912	0.300653	0.3169	0.52883	0.5323	1.05051	1.04231	1.28598	1.3071		128.4	0.129322	0.13182	0.25724	0.261605	0.509271	0.511975	1.03256	1.03186	1.29157	1.32316		128.4	0.038639
128.6	0.18359	0.191156	0.215193	0.226802	0.460846	0.481138	1.12771	1.1159	1.57852	1.60222		128.6	0.185063	0.189346	0.239269	0.256053	0.537406	0.561699	1.25313	1.24648	1.78112	1.82607		128.6	0.209778	0.222173	0.301347	0.317271	0.529366	0.532976	1.05169	1.04312	1.28656	1.30737		128.6	0.129497	0.132017	0.257911	0.261947	0.510285	0.512618	1.03336	1.03258	1.29221	1.32348		128.6	0.03918
128.8	0.182192	0.191384	0.216126	0.227069	0.462499	0.481696	1.12824	1.11693	1.57807	1.6026		128.8	0.184385	0.189604	0.24039	0.256357	0.539311	0.562354	1.25382	1.24754	1.78142	1.82656		128.8	0.20979	0.222434	0.301952	0.317642	0.529908	0.533652	1.0526	1.04393	1.28637	1.30764		128.8	0.129888	0.132214	0.257941	0.262289	0.511177	0.513261	1.03392	1.0333	1.29218	1.32381		128.8	0.039023
129	0.182497	0.191611	0.216192	0.227335	0.462197	0.482255	1.12902	1.11796	1.5771	1.60298		129	0.184643	0.189862	0.240439	0.25666	0.538902	0.563007	1.25502	1.2486	1.78191	1.82706		129	0.208986	0.222695	0.302627	0.318012	0.53097	0.534328	1.05418	1.04474	1.28667	1.30791		129	0.129722	0.132412	0.258895	0.262631	0.512956	0.513904	1.03496	1.03401	1.29246	1.32413		129	0.039604
129.2	0.182648	0.191838	0.217	0.227602	0.463919	0.482812	1.1302	1.11899	1.57771	1.60336		129.2	0.18502	0.19012	0.242196	0.256964	0.54055	0.56366	1.25599	1.24965	1.78304	1.82756		129.2	0.209293	0.222955	0.302673	0.318382	0.530515	0.535003	1.05563	1.04555	1.28762	1.30817		129.2	0.129398	0.132609	0.25915	0.262973	0.512462	0.514546	1.03578	1.03472	1.2935	1.32445		129.2	0.0401
129.4	0.181814	0.192064	0.217622	0.227868	0.464406	0.483369	1.13085	1.12001	1.57772	1.60373		129.4	0.185179	0.190378	0.243713	0.257267	0.541828	0.564313	1.25707	1.25071	1.78395	1.82805		129.4	0.210027	0.223215	0.302273	0.318752	0.530891	0.535678	1.05636	1.04636	1.28816	1.30844		129.4	0.130116	0.132806	0.259053	0.263315	0.513486	0.515188	1.03591	1.03544	1.29405	1.32476		129.4	0.040108
129.6	0.182234	0.192291	0.216993	0.228134	0.46431	0.483926	1.13229	1.12104	1.57729	1.6041		129.6	0.185784	0.190636	0.243972	0.257569	0.541928	0.564964	1.25956	1.25176	1.78477	1.82854		129.6	0.209719	0.223475	0.302715	0.319121	0.532213	0.536353	1.05709	1.04716	1.28818	1.3087		129.6	0.129953	0.133003	0.259342	0.263656	0.514295	0.515829	1.0372	1.03615	1.29456	1.32508		129.6	0.039378
129.8	0.182133	0.192518	0.217201	0.2284	0.46565	0.484482	1.13309	1.12206	1.57744	1.60447		129.8	0.18612	0.190893	0.245085	0.257872	0.542699	0.565616	1.25967	1.25281	1.78532	1.82902		129.8	0.21028	0.223734	0.303223	0.31949	0.532525	0.537027	1.05769	1.04797	1.28844	1.30897		129.8	0.130308	0.1332	0.259895	0.263997	0.514108	0.51647	1.03754	1.03686	1.29539	1.3254		129.8	0.03884
130	0.181765	0.192744	0.217158	0.228665	0.466353	0.485038	1.13393	1.12308	1.57767	1.60484		130	0.186284	0.191151	0.245914	0.258174	0.544076	0.566266	1.26145	1.25386	1.78583	1.82951		130	0.210323	0.223994	0.303275	0.319859	0.53324	0.537701	1.05833	1.04877	1.28945	1.30923		130	0.129861	0.133397	0.260041	0.264338	0.515007	0.51711	1.03766	1.03757	1.29651	1.32571		130	0.038574
130.2	0.182682	0.19297	0.216421	0.228931	0.466171	0.485593	1.13383	1.1241	1.57761	1.6052		130.2	0.187215	0.191408	0.245241	0.258476	0.543542	0.566917	1.26213	1.25491	1.78678	1.82999		130.2	0.210657	0.224253	0.303501	0.320227	0.533668	0.538374	1.05903	1.04957	1.28997	1.30949		130.2	0.130061	0.133594	0.26056	0.264679	0.515728	0.51775	1.03855	1.03827	1.29691	1.32602		130.2	0.038406
130.4	0.183114	0.193196	0.21712	0.229196	0.467583	0.486148	1.13583	1.12512	1.5783	1.60557		130.4	0.187506	0.191666	0.245912	0.258778	0.545636	0.567566	1.26355	1.25596	1.78777	1.83048		130.4	0.211294	0.224512	0.303904	0.320595	0.534495	0.539047	1.05916	1.05037	1.29048	1.30975		130.4	0.129954	0.133791	0.261305	0.26502	0.516506	0.51839	1.0387	1.03898	1.2976	1.32633		130.4	0.037531
130.6	0.18298	0.193421	0.216918	0.229461	0.467906	0.486703	1.13582	1.12613	1.57884	1.60593		130.6	0.188096	0.191923	0.245852	0.25908	0.54573	0.568215	1.26412	1.257	1.78829	1.83096		130.6	0.211812	0.224771	0.304265	0.320963	0.535528	0.539719	1.06037	1.05117	1.29031	1.31001		130.6	0.130692	0.133988	0.261952	0.26536	0.517492	0.519029	1.04063	1.03968	1.29833	1.32664		130.6	0.037553
130.8	0.184838	0.193647	0.216581	0.229726	0.467569	0.487256	1.13682	1.12715	1.57891	1.60629		130.8	0.189752	0.19218	0.245407	0.259381	0.546089	0.568864	1.26578	1.25804	1.78916	1.83143		130.8	0.212083	0.225029	0.304837	0.321331	0.536613	0.540391	1.06131	1.05196	1.2906	1.31027		130.8	0.131194	0.134185	0.262792	0.265701	0.518606	0.519668	1.04175	1.04038	1.29817	1.32695		130.8	0.037412
131	0.185222	0.193872	0.217672	0.22999	0.46903	0.48781	1.13756	1.12816	1.57956	1.60665		131	0.190598	0.192437	0.246632	0.259682	0.547458	0.569512	1.2654	1.25908	1.78954	1.83191		131	0.213072	0.225288	0.305341	0.321698	0.537591	0.541063	1.06242	1.05276	1.29094	1.31052		131	0.131318	0.134382	0.263107	0.266041	0.518945	0.520307	1.04308	1.04108	1.2989	1.32725		131	0.037258
131.2	0.185127	0.194097	0.217208	0.230254	0.468873	0.488363	1.1385	1.12918	1.57979	1.60701		131.2	0.191063	0.192694	0.245869	0.259983	0.548134	0.570159	1.26688	1.26012	1.79041	1.83238		131.2	0.213903	0.225546	0.305794	0.322065	0.538439	0.541734	1.06299	1.05355	1.29062	1.31078		131.2	0.131284	0.134579	0.263357	0.266381	0.519495	0.520945	1.04368	1.04178	1.2984	1.32756		131.2	0.038259
131.4	0.185366	0.194322	0.216688	0.230518	0.468527	0.488915	1.13929	1.13018	1.58009	1.60737		131.4	0.19204	0.192951	0.245525	0.260283	0.547222	0.570806	1.26683	1.26116	1.79098	1.83285		131.4	0.214049	0.225804	0.305811	0.322431	0.539118	0.542405	1.06367	1.05434	1.2908	1.31103		131.4	0.131784	0.134776	0.26351	0.26672	0.519744	0.521582	1.04461	1.04248	1.29839	1.32786		131.4	0.037976
131.6	0.185153	0.194547	0.218134	0.230782	0.470678	0.489467	1.14073	1.13119	1.58016	1.60772		131.6	0.192183	0.193207	0.246791	0.260584	0.549679	0.571452	1.26773	1.26219	1.79155	1.83332		131.6	0.214519	0.226061	0.306123	0.322797	0.539855	0.543075	1.06403	1.05513	1.29021	1.31128		131.6	0.131709	0.134972	0.263625	0.26706	0.520742	0.522219	1.04486	1.04317	1.29779	1.32816		131.6	0.038288
131.8	0.18476	0.194772	0.217354	0.231046	0.470103	0.490018	1.14151	1.1322	1.58029	1.60808		131.8	0.192632	0.193464	0.245988	0.260884	0.54908	0.572098	1.26811	1.26323	1.79208	1.83379		131.8	0.215042	0.226319	0.306834	0.323163	0.54122	0.543745	1.06432	1.05592	1.29096	1.31153		131.8	0.132247	0.135169	0.264371	0.267399	0.521602	0.522856	1.04484	1.04387	1.29849	1.32846		131.8	0.03801
132	0.185483	0.194996	0.217422	0.231309	0.470962	0.490569	1.14351	1.13321	1.58086	1.60843		132	0.193169	0.193721	0.246634	0.261184	0.549448	0.572743	1.26915	1.26426	1.79309	1.83425		132	0.215273	0.226576	0.307287	0.323529	0.541732	0.544415	1.06502	1.05671	1.29113	1.31178		132	0.132321	0.135366	0.264288	0.267739	0.522019	0.523493	1.04536	1.04456	1.29954	1.32876		132	0.038217
132.2	0.185428	0.195221	0.218474	0.231572	0.472301	0.49112	1.14403	1.13421	1.58175	1.60878		132.2	0.192591	0.193977	0.248042	0.261483	0.550597	0.573388	1.26921	1.26529	1.79327	1.83471		132.2	0.215883	0.226833	0.308025	0.323894	0.542962	0.545084	1.06511	1.05749	1.29206	1.31203		132.2	0.133286	0.135563	0.265093	0.268078	0.522918	0.524128	1.04485	1.04525	1.29963	1.32906		132.2	0.038682
132.4	0.185642	0.195445	0.218897	0.231835	0.47171	0.49167	1.14492	1.13522	1.58167	1.60912		132.4	0.192723	0.194233	0.247921	0.261783	0.550498	0.574032	1.27103	1.26632	1.79372	1.83517		132.4	0.216199	0.22709	0.308452	0.324259	0.543559	0.545753	1.06575	1.05828	1.2921	1.31227		132.4	0.133426	0.13576	0.265208	0.268417	0.523892	0.524764	1.04529	1.04594	1.29977	1.32936		132.4	0.038972
132.6	0.186543	0.195669	0.219662	0.232098	0.472273	0.492219	1.14601	1.13622	1.58228	1.60947		132.6	0.193059	0.194489	0.248877	0.262082	0.550791	0.574675	1.27191	1.26734	1.79405	1.83563		132.6	0.21567	0.227346	0.309196	0.324624	0.543618	0.546421	1.06651	1.05906	1.29228	1.31252		132.6	0.133019	0.135956	0.265563	0.268755	0.52441	0.525399	1.04544	1.04662	1.29989	1.32965		132.6	0.039207
132.8	0.185761	0.195892	0.220818	0.23236	0.47388	0.492768	1.1474	1.13722	1.58221	1.60982		132.8	0.193527	0.194746	0.250289	0.262381	0.552631	0.575318	1.27357	1.26837	1.79448	1.83609		132.8	0.215849	0.227603	0.308911	0.324988	0.544825	0.547089	1.06715	1.05984	1.29282	1.31276		132.8	0.13281	0.136153	0.265126	0.269094	0.525695	0.526034	1.04549	1.04731	1.30025	1.32994		132.8	0.038897
133	0.186301	0.196116	0.220916	0.232623	0.473607	0.493317	1.14891	1.13821	1.58235	1.61016		133	0.194319	0.195002	0.250219	0.262679	0.552453	0.575961	1.27588	1.26939	1.79502	1.83654		133	0.216434	0.227859	0.309051	0.325352	0.545534	0.547757	1.06745	1.06062	1.29318	1.31301		133	0.13201	0.13635	0.265305	0.269432	0.526774	0.526668	1.04574	1.048	1.30111	1.33024		133	0.039797
133.2	0.186541	0.196339	0.222066	0.232885	0.475181	0.493865	1.15054	1.13921	1.5828	1.6105		133.2	0.194614	0.195257	0.251785	0.262978	0.554104	0.576603	1.27704	1.27041	1.79493	1.837		133.2	0.216156	0.228115	0.309567	0.325716	0.545481	0.548424	1.06814	1.0614	1.294	1.31325		133.2	0.13206	0.136546	0.265853	0.26977	0.526844	0.527302	1.0465	1.04868	1.30179	1.33053		133.2	0.039534
133.4	0.185201	0.196562	0.222279	0.233147	0.475562	0.494413	1.15114	1.14021	1.58358	1.61084		133.4	0.194073	0.195513	0.252908	0.263276	0.555172	0.577244	1.27813	1.27143	1.79495	1.83745		133.4	0.21736	0.228371	0.309099	0.326079	0.545923	0.54909	1.06827	1.06217	1.29421	1.31349		133.4	0.132448	0.136743	0.26518	0.270108	0.528123	0.527936	1.04676	1.04936	1.30234	1.33082		133.4	0.039537
133.6	0.185277	0.196785	0.221777	0.233408	0.475414	0.49496	1.15239	1.1412	1.5836	1.61118		133.6	0.194437	0.195769	0.252434	0.263574	0.555354	0.577885	1.27952	1.27245	1.79579	1.8379		133.6	0.217017	0.228626	0.309799	0.326443	0.54688	0.549757	1.06875	1.06295	1.29469	1.31373		133.6	0.131893	0.13694	0.265984	0.270446	0.529359	0.528569	1.04731	1.05004	1.30316	1.3311		133.6	0.038949
133.8	0.185904	0.197008	0.222403	0.23367	0.475892	0.495506	1.15344	1.14219	1.58494	1.61152		133.8	0.19477	0.196024	0.25351	0.263872	0.555755	0.578525	1.27999	1.27346	1.79652	1.83834		133.8	0.216812	0.228881	0.309801	0.326805	0.546921	0.550423	1.06967	1.06372	1.29535	1.31397		133.8	0.131509	0.137136	0.265916	0.270784	0.529568	0.529201	1.04826	1.05072	1.30383	1.33139		133.8	0.038978
134	0.184936	0.197231	0.222122	0.233931	0.476526	0.496053	1.15479	1.14318	1.58565	1.61185		134	0.194154	0.19628	0.253341	0.264169	0.55733	0.579165	1.28178	1.27448	1.79741	1.83879		134	0.218078	0.229137	0.310162	0.327168	0.547579	0.551088	1.07025	1.06449	1.29571	1.3142		134	0.131308	0.137333	0.2667	0.271121	0.53046	0.529834	1.04864	1.0514	1.30481	1.33168		134	0.039462
134.2	0.186347	0.197453	0.221161	0.234192	0.476779	0.496598	1.15546	1.14417	1.58595	1.61218		134.2	0.194728	0.196535	0.252704	0.264466	0.557185	0.579804	1.28276	1.27549	1.79793	1.83923		134.2	0.218074	0.229391	0.310112	0.32753	0.548518	0.551753	1.07143	1.06526	1.29566	1.31444		134.2	0.131894	0.137529	0.267335	0.271458	0.531351	0.530466	1.05034	1.05207	1.30472	1.33196		134.2	0.039531
134.4	0.186654	0.197676	0.222287	0.234453	0.478819	0.497144	1.15674	1.14516	1.58611	1.61251		134.4	0.195092	0.196791	0.253497	0.264763	0.55949	0.580442	1.28348	1.2765	1.79848	1.83967		134.4	0.218274	0.229646	0.310839	0.327892	0.54848	0.552418	1.07276	1.06603	1.29625	1.31468		134.4	0.1318	0.137726	0.268279	0.271795	0.531308	0.531097	1.05124	1.05274	1.30542	1.33224		134.4	0.038771
134.6	0.185825	0.197898	0.221397	0.234713	0.478817	0.497688	1.15618	1.14615	1.58692	1.61285		134.6	0.194493	0.197046	0.25286	0.26506	0.559099	0.58108	1.28417	1.27751	1.79895	1.84011		134.6	0.218891	0.229901	0.311525	0.328254	0.550141	0.553082	1.07439	1.0668	1.29658	1.31491		134.6	0.131842	0.137922	0.268649	0.272132	0.532592	0.531728	1.05345	1.05342	1.30584	1.33253		134.6	0.038608
134.8	0.18669	0.19812	0.22138	0.234973	0.478464	0.498233	1.15786	1.14713	1.58611	1.61317		134.8	0.195261	0.197301	0.252282	0.265356	0.559742	0.581718	1.28536	1.27852	1.79984	1.84055		134.8	0.219226	0.230155	0.31219	0.328615	0.550305	0.553746	1.07582	1.06756	1.29695	1.31514		134.8	0.131916	0.138119	0.269645	0.272469	0.533059	0.532359	1.0544	1.05409	1.30584	1.33281		134.8	0.038488
135	0.186281	0.198342	0.221908	0.235234	0.480279	0.498777	1.15842	1.14812	1.58694	1.6135		135	0.194808	0.197556	0.253028	0.265653	0.561463	0.582355	1.28566	1.27952	1.80054	1.84098		135	0.219438	0.230409	0.312972	0.328976	0.551399	0.55441	1.07677	1.06833	1.29731	1.31537		135	0.131968	0.138315	0.270648	0.272806	0.533449	0.532989	1.05486	1.05476	1.30624	1.33309		135	0.038863
135.2	0.186035	0.198563	0.222163	0.235493	0.479944	0.49932	1.15937	1.1491	1.58637	1.61383		135.2	0.194829	0.197811	0.252428	0.265949	0.561916	0.582991	1.28699	1.28053	1.80113	1.84141		135.2	0.220072	0.230663	0.313147	0.329336	0.55158	0.555073	1.07795	1.06909	1.29737	1.3156		135.2	0.132694	0.138511	0.27046	0.273142	0.53399	0.533619	1.05559	1.05543	1.30649	1.33336		135.2	0.039441
135.4	0.186541	0.198785	0.222272	0.235753	0.479972	0.499863	1.15989	1.15008	1.58689	1.61415		135.4	0.194841	0.198065	0.252989	0.266244	0.56176	0.583627	1.28719	1.28153	1.80176	1.84184		135.4	0.22075	0.230916	0.313377	0.329697	0.552185	0.555735	1.07946	1.06985	1.29834	1.31583		135.4	0.133648	0.138708	0.271392	0.273478	0.534884	0.534248	1.05667	1.05609	1.30712	1.33364		135.4	0.038556
135.6	0.186487	0.199006	0.224016	0.236013	0.481486	0.500405	1.16075	1.15106	1.5871	1.61447		135.6	0.195084	0.19832	0.254204	0.26654	0.563761	0.584262	1.28765	1.28253	1.80249	1.84227		135.6	0.220697	0.23117	0.314121	0.330057	0.552837	0.556397	1.08084	1.07061	1.29886	1.31606		135.6	0.133664	0.138904	0.271642	0.273814	0.53515	0.534877	1.05783	1.05676	1.30813	1.33391		135.6	0.039172
135.8	0.186184	0.199227	0.223473	0.236272	0.481011	0.500947	1.1609	1.15204	1.5876	1.61479		135.8	0.194912	0.198575	0.253365	0.266835	0.563139	0.584897	1.28853	1.28353	1.80314	1.8427		135.8	0.222223	0.231423	0.314892	0.330417	0.553262	0.557059	1.08099	1.07137	1.2994	1.31628		135.8	0.134727	0.139101	0.272391	0.27415	0.535443	0.535506	1.05731	1.05742	1.30925	1.33419		135.8	0.03926
136	0.186904	0.199448	0.224682	0.236531	0.482079	0.501489	1.16245	1.15301	1.58849	1.61512		136	0.195207	0.198829	0.254311	0.26713	0.563722	0.585531	1.28966	1.28452	1.80401	1.84313		136	0.222917	0.231676	0.315734	0.330776	0.553869	0.557721	1.08214	1.07213	1.29958	1.31651		136	0.135528	0.139297	0.273136	0.274486	0.535974	0.536134	1.05835	1.05808	1.30954	1.33446		136	0.038702
136.2	0.186523	0.199669	0.225505	0.23679	0.482944	0.50203	1.16295	1.15399	1.5892	1.61543		136.2	0.194898	0.199084	0.255229	0.267425	0.564673	0.586165	1.29028	1.28552	1.80461	1.84355		136.2	0.222787	0.231929	0.316537	0.331135	0.554199	0.558382	1.08312	1.07288	1.29966	1.31673		136.2	0.135858	0.139493	0.273052	0.274821	0.536017	0.536762	1.05847	1.05874	1.30936	1.33473		136.2	0.038258
136.4	0.186855	0.199889	0.225848	0.237048	0.482677	0.50257	1.16391	1.15496	1.58931	1.61575		136.4	0.195891	0.199338	0.254637	0.26772	0.564789	0.586798	1.29199	1.28651	1.80579	1.84397		136.4	0.223733	0.232181	0.31759	0.331494	0.555088	0.559042	1.0839	1.07364	1.29973	1.31696		136.4	0.13637	0.139689	0.2734	0.275157	0.536481	0.537389	1.05896	1.0594	1.3096	1.335		136.4	0.038338
136.6	0.188233	0.200109	0.227153	0.237307	0.483737	0.50311	1.1648	1.15593	1.59039	1.61606		136.6	0.196987	0.199592	0.256077	0.268014	0.565426	0.58743	1.29251	1.2875	1.80627	1.84439		136.6	0.223184	0.232433	0.31797	0.331852	0.555935	0.559703	1.08446	1.07439	1.30035	1.31718		136.6	0.136639	0.139886	0.273945	0.275492	0.53692	0.538016	1.05937	1.06006	1.31021	1.33527		136.6	0.038026
136.8	0.187582	0.20033	0.228236	0.237565	0.48448	0.50365	1.16594	1.1569	1.59069	1.61638		136.8	0.197551	0.199846	0.256754	0.268308	0.56667	0.588062	1.29399	1.28849	1.80679	1.84481		136.8	0.223964	0.232686	0.317974	0.332211	0.556531	0.560362	1.08494	1.07514	1.30075	1.3174		136.8	0.136883	0.140082	0.273856	0.275827	0.537327	0.538643	1.05971	1.06071	1.31072	1.33554		136.8	0.037604
137	0.187612	0.20055	0.227973	0.237823	0.483998	0.504189	1.16654	1.15787	1.59115	1.61669		137	0.197816	0.2001	0.256313	0.268602	0.566355	0.588694	1.29499	1.28948	1.80731	1.84522		137	0.22451	0.232937	0.318572	0.332569	0.557274	0.561022	1.08536	1.07589	1.30081	1.31762		137	0.136516	0.140278	0.273545	0.276162	0.537384	0.539269	1.06063	1.06137	1.31155	1.3358		137	0.038239
[truncated: 1,314 more rows]
[truncated: 50 more columns]

[truncated: 21 more sheets: Fig. 3c, Fig. 3d, Fig. 3e, Fig. 3f, Fig. 4b, Fig. 4c, Fig. 4g, Fig. 4h, Supplementary Fig. 1a , Supplementary Fig. 1b , Supplementary Fig. 1c , Supplementary Fig. 4a,b , Supplementary Fig. 4c , Supplementary Fig. 4d , Supplementary Fig. 7, Supplementary Fig. 8, Supplementary Fig. 9, Supplementary Fig. 11a, Supplementary Fig. 11b, Supplementary Fig. 11c …]
